# Supplementary material for: N,N′-Bis(3-nitro­benzyl­idene)-2,2′-[2-(3-nitro­phen­yl)imidazolidine-1,3-di­yl]diethanamine
Source: Acta Crystallogr Sect E Struct Rep Online. 2010 Feb 3;66(Pt 3):o501. doi: 10.1107/S1600536810003168 (PMC2983619; doi:10.1107/S1600536810003168)
Supplement: Supplementary file 1 [file e-66-0o501-sup1.cif]

##############################################################################
###                                                                        ###
###        Electronic paper (Acta Crystallographica Section E)             ###
###                                                                        ###
##############################################################################
#                                                                            #
# This CIF contains the data in a paper accepted for publication in Acta     #
# Crystallographica Section E. It conforms to the requirements of Notes      #
# for Authors for Section E, and has been peer reviewed under the auspices   #
# of the IUCr Commission on Journals.                                        #
#                                                                            #
# Full details of the Crystallographic Information File format               #
# are given in the paper "The Crystallographic Information File (CIF):       #
# a New Standard Archive File for Crystallography" by S. R. Hall, F. H.      #
# Allen and I. D. Brown [Acta Cryst. (1991), A47, 655-685].                  #
#                                                                            #
# The current version of the core CIF dictionary is obtainable from          #
# ftp://ftp.iucr.org/pub/cif_core.dic. The current version number is 2.4.    #
#                                                                            #
# Software is freely available for graphical display of the structure(s) in  #
# this CIF.  For information consult the CIF home page http://www.iucr.org/  #
# cif/home.html                                                              #
#                                                                            #
# This file may be used for bona fide research purposes within the           #
# scientific community so long as proper attribution is given to the journal # 
# article from which it was obtained.                                        #
#                                                                            #
##############################################################################
                                             
data_I
_audit_creation_method     SHELXL-97
_chemical_name_systematic
;
<i>N</i>,<i>N</i>'-Bis(3-nitrobenzylidene)-2,2'-[2-(3-
nitrophenyl)imidazolidine-1,3-diyl]diethanamine
;
_chemical_name_common     ?
_chemical_formula_moiety     'C27 H27 N7 O6'
_chemical_formula_sum     'C27 H27 N7 O6'
_chemical_formula_iupac     'C27 H27 N7 O6'
_chemical_formula_weight     545.56
_chemical_melting_point     ?
_symmetry_cell_setting     monoclinic
_symmetry_space_group_name_H-M     'P n'
loop_
    _symmetry_equiv_pos_as_xyz
    'x, y, z'
    'x+1/2, -y, z+1/2'
_cell_length_a     13.3411(12)
_cell_length_b     10.4347(8)
_cell_length_c     19.8517(17)
_cell_angle_alpha     90.00
_cell_angle_beta     103.446(3)
_cell_angle_gamma     90.00
_cell_volume     2687.8(4)
_cell_formula_units_Z     4
_cell_measurement_reflns_used     16587
_cell_measurement_theta_min     3.0
_cell_measurement_theta_max     27.5
_cell_measurement_temperature     193(2)
_exptl_crystal_description     'columnar'
_exptl_crystal_colour     'pale yellow'
_exptl_crystal_size_max     0.30
_exptl_crystal_size_mid     0.20
_exptl_crystal_size_min     0.15
_exptl_crystal_density_diffrn     1.348
_exptl_crystal_density_meas     ?
_exptl_crystal_density_method     'not measured'
_exptl_crystal_F_000     1144
_exptl_absorpt_coefficient_mu     0.098
_exptl_absorpt_correction_type     multi-scan
_exptl_absorpt_process_details     '(ABSCOR; Higashi, 1995)'
_exptl_absorpt_correction_T_min     0.9712
_exptl_absorpt_correction_T_max     0.9854
_exptl_special_details
;
;
_diffrn_ambient_temperature     193(2)
_diffrn_radiation_type     'Mo K\a'
_diffrn_radiation_wavelength     0.71075
_diffrn_radiation_source     'fine-focus sealed tube'
_diffrn_radiation_monochromator     graphite
_diffrn_measurement_device_type     'Rigaku R-AXIS RAPID'
_diffrn_measurement_method     \w
_diffrn_detector_area_resol_mean     10.00
_diffrn_reflns_number     25846
_diffrn_reflns_av_R_equivalents     0.0354
_diffrn_reflns_av_sigmaI/netI     0.0309
_diffrn_reflns_theta_min     3.03
_diffrn_reflns_theta_max     27.48
_diffrn_reflns_theta_full     27.48
_diffrn_measured_fraction_theta_max     0.997
_diffrn_measured_fraction_theta_full     0.997
_diffrn_reflns_limit_h_min     -14
_diffrn_reflns_limit_h_max     17
_diffrn_reflns_limit_k_min     -13
_diffrn_reflns_limit_k_max     13
_diffrn_reflns_limit_l_min     -25
_diffrn_reflns_limit_l_max     25
_refine_special_details
;
Refinement of <i>F</i>^2^ against ALL reflections. The weighted <i>R</i>-factor
wR and goodness of fit <i>S</i> are based on <i>F</i>^2^, conventional
<i>R</i>-factors <i>R</i> are based on <i>F</i>, with <i>F</i> set to zero for
negative <i>F</i>^2^. The threshold expression of <i>F</i>^2^ >
\s(<i>F</i>^2^) is used only for calculating <i>R</i>-factors(gt) etc. and is
not relevant to the choice of reflections for refinement. <i>R</i>-factors
based on <i>F</i>^2^ are statistically about twice as large as those based on
<i>F</i>, and <i>R</i>- factors based on ALL data will be even larger.
;
_reflns_number_total     6145
_reflns_number_gt     4184
_reflns_threshold_expression     I>2\s(I)
_refine_ls_structure_factor_coef     Fsqd
_refine_ls_matrix_type     full
_refine_ls_R_factor_all     0.0688
_refine_ls_R_factor_gt     0.0353
_refine_ls_wR_factor_gt     0.0804
_refine_ls_wR_factor_ref     0.1003
_refine_ls_goodness_of_fit_ref     1.087
_refine_ls_restrained_S_all     1.087
_refine_ls_number_reflns     6145
_refine_ls_number_parameters     722
_refine_ls_number_restraints     2
_refine_ls_hydrogen_treatment     constr
_refine_ls_weighting_scheme     calc
_refine_ls_weighting_details
         'calc w=1/[\s^2^(Fo^2^)+(0.0478P)^2^+0.1416P] where P=(Fo^2^+2Fc^2^)/3'
_atom_sites_solution_hydrogens     geom
_atom_sites_solution_primary     direct
_atom_sites_solution_secondary     difmap
_refine_ls_shift/su_max     0.000
_refine_ls_shift/su_mean     0.000
_refine_diff_density_max     0.180
_refine_diff_density_min     -0.189
_refine_ls_extinction_method     none
_refine_ls_extinction_coef     ?
loop_
    _atom_type_symbol
    _atom_type_description
    _atom_type_scat_dispersion_real
    _atom_type_scat_dispersion_imag
    _atom_type_scat_source
    'C' 'C' 0.0033 0.0016
                         'International Tables Vol C Tables 4.2.6.8 and 6.1.1.4'
    'H' 'H' 0.0000 0.0000
                         'International Tables Vol C Tables 4.2.6.8 and 6.1.1.4'
    'N' 'N' 0.0061 0.0033
                         'International Tables Vol C Tables 4.2.6.8 and 6.1.1.4'
    'O' 'O' 0.0106 0.0060
                         'International Tables Vol C Tables 4.2.6.8 and 6.1.1.4'
_computing_data_collection     'PROCESS-AUTO (Rigaku, 1998)'
_computing_cell_refinement     'PROCESS-AUTO (Rigaku, 1998)'
_computing_data_reduction     'CrystalStructure (Rigaku, 2004)'
_computing_structure_solution     'SIR2004 (Burla <i>et al.</i>,  2005)'
_computing_structure_refinement     'SHELXL97 (Sheldrick, 2008)'
_computing_molecular_graphics     'ORTEP-3 for Windows (Farrugia, 1997)'
_computing_publication_material     'SHELXL97 (Sheldrick, 2008)'
loop_
    _atom_site_type_symbol
    _atom_site_label
    _atom_site_fract_x
    _atom_site_fract_y
    _atom_site_fract_z
    _atom_site_U_iso_or_equiv
    _atom_site_adp_type
    _atom_site_calc_flag
    _atom_site_refinement_flags
    _atom_site_occupancy
    _atom_site_disorder_assembly
    _atom_site_disorder_group
    O O1 0.0261(2) 0.4566(3) 0.46260(13) 0.0776(8) Uani d . 1 . .
    O O2 0.1679(2) 0.4288(3) 0.53838(12) 0.0808(8) Uani d . 1 . .
    O O3 0.0613(2) -0.2237(3) 0.39419(13) 0.0810(8) Uani d . 1 . .
    O O4 0.1978(2) -0.2651(3) 0.47154(12) 0.0814(8) Uani d . 1 . .
    O O5 -0.0390(4) 0.0881(4) 0.40416(15) 0.1298(16) Uani d . 1 . .
    O O6 0.0861(4) 0.0839(4) 0.35339(15) 0.1206(13) Uani d . 1 . .
    O O7 0.5520(2) 0.4584(3) 0.46114(12) 0.0697(7) Uani d . 1 . .
    O O8 0.6983(2) 0.3902(3) 0.52061(12) 0.0825(8) Uani d . 1 . .
    O O9 0.5988(2) -0.1978(3) 0.39002(12) 0.0752(8) Uani d . 1 . .
    O O10 0.7406(2) -0.2761(3) 0.44742(12) 0.0821(8) Uani d . 1 . .
    O O11 0.5285(2) 0.1248(2) 0.41710(10) 0.0660(7) Uani d . 1 . .
    O O12 0.62082(19) 0.0972(3) 0.34332(11) 0.0711(7) Uani d . 1 . .
    N N1 0.1186(3) 0.4350(3) 0.47827(14) 0.0571(7) Uani d . 1 . .
    N N2 0.0276(2) 0.4744(2) 0.20934(12) 0.0454(6) Uani d . 1 . .
    N N3 -0.01869(19) 0.2649(2) 0.10578(11) 0.0388(5) Uani d . 1 . .
    N N4 -0.00579(18) 0.05332(19) 0.08514(11) 0.0376(5) Uani d . 1 . .
    N N5 0.0705(2) -0.2008(2) 0.14601(12) 0.0444(6) Uani d . 1 . .
    N N6 0.1529(2) -0.2459(3) 0.41122(13) 0.0519(7) Uani d . 1 . .
    N N7 -0.0057(4) 0.0868(3) 0.35173(16) 0.0824(12) Uani d . 1 . .
    N N8 0.6402(3) 0.4212(3) 0.46565(14) 0.0583(8) Uani d . 1 . .
    N N9 0.4868(2) 0.4884(2) 0.20265(11) 0.0452(6) Uani d . 1 . .
    N N10 0.42653(18) 0.27230(19) 0.10836(11) 0.0360(5) Uani d . 1 . .
    N N11 0.43561(19) 0.0591(2) 0.08579(11) 0.0404(5) Uani d . 1 . .
    N N12 0.5201(3) -0.1971(2) 0.13218(12) 0.0509(7) Uani d . 1 . .
    N N13 0.6844(2) -0.2400(3) 0.39346(13) 0.0514(7) Uani d . 1 . .
    N N14 0.5375(2) 0.1073(2) 0.35797(12) 0.0478(6) Uani d . 1 . .
    C C1 0.1207(2) 0.4378(3) 0.35527(15) 0.0446(7) Uani d . 1 . .
    H H1 0.0503 0.4625 0.3448 0.053 Uiso calc R 1 . .
    C C2 0.1723(3) 0.4170(3) 0.42276(16) 0.0468(7) Uani d . 1 . .
    C C3 0.2741(3) 0.3794(3) 0.44019(18) 0.0591(9) Uani d . 1 . .
    H H3 0.3083 0.3649 0.4871 0.071 Uiso calc R 1 . .
    C C4 0.3250(3) 0.3634(3) 0.3877(2) 0.0678(10) Uani d . 1 . .
    H H4 0.3951 0.3370 0.3985 0.081 Uiso calc R 1 . .
    C C5 0.2750(3) 0.3854(3) 0.31987(18) 0.0582(9) Uani d . 1 . .
    H H5 0.3115 0.3751 0.2844 0.070 Uiso calc R 1 . .
    C C6 0.1723(2) 0.4224(3) 0.30228(15) 0.0452(7) Uani d . 1 . .
    C C7 0.1219(3) 0.4467(3) 0.22959(15) 0.0464(7) Uani d . 1 . .
    H H7 0.1622 0.4414 0.1960 0.056 Uiso calc R 1 . .
    C C8 -0.0121(3) 0.4944(3) 0.13518(15) 0.0483(7) Uani d . 1 . .
    H H8A 0.0461 0.5042 0.1125 0.058 Uiso calc R 1 . .
    H H8B -0.0535 0.5741 0.1274 0.058 Uiso calc R 1 . .
    C C9 -0.0786(2) 0.3817(3) 0.10338(15) 0.0452(7) Uani d . 1 . .
    H H9A -0.1335 0.3681 0.1287 0.054 Uiso calc R 1 . .
    H H9B -0.1121 0.4018 0.0546 0.054 Uiso calc R 1 . .
    C C10 0.0469(2) 0.2563(3) 0.05557(14) 0.0429(7) Uani d . 1 . .
    H H10A 0.1189 0.2800 0.0774 0.051 Uiso calc R 1 . .
    H H10B 0.0210 0.3133 0.0154 0.051 Uiso calc R 1 . .
    C C11 0.0395(2) 0.1166(2) 0.03351(14) 0.0422(7) Uani d . 1 . .
    H H11A -0.0052 0.1066 -0.0136 0.051 Uiso calc R 1 . .
    H H11B 0.1085 0.0811 0.0341 0.051 Uiso calc R 1 . .
    C C12 -0.0516(2) -0.0713(3) 0.06384(14) 0.0431(7) Uani d . 1 . .
    H H12A -0.0892 -0.0671 0.0146 0.052 Uiso calc R 1 . .
    H H12B -0.1021 -0.0922 0.0917 0.052 Uiso calc R 1 . .
    C C13 0.0282(3) -0.1764(3) 0.07264(14) 0.0469(7) Uani d . 1 . .
    H H13A -0.0037 -0.2557 0.0498 0.056 Uiso calc R 1 . .
    H H13B 0.0843 -0.1507 0.0504 0.056 Uiso calc R 1 . .
    C C14 0.1664(3) -0.2193(3) 0.16574(15) 0.0450(7) Uani d . 1 . .
    H H14 0.2071 -0.2177 0.1324 0.054 Uiso calc R 1 . .
    C C15 0.2170(2) -0.2432(3) 0.23866(15) 0.0431(7) Uani d . 1 . .
    C C16 0.3208(3) -0.2737(3) 0.25746(18) 0.0552(8) Uani d . 1 . .
    H H16 0.3593 -0.2799 0.2229 0.066 Uiso calc R 1 . .
    C C17 0.3691(3) -0.2950(3) 0.3262(2) 0.0651(10) Uani d . 1 . .
    H H17 0.4402 -0.3163 0.3382 0.078 Uiso calc R 1 . .
    C C18 0.3153(3) -0.2857(3) 0.37732(17) 0.0538(8) Uani d . 1 . .
    H H18 0.3482 -0.3005 0.4245 0.065 Uiso calc R 1 . .
    C C19 0.2116(2) -0.2541(3) 0.35782(15) 0.0434(7) Uani d . 1 . .
    C C20 0.1617(2) -0.2336(2) 0.29012(14) 0.0391(6) Uani d . 1 . .
    H H20 0.0904 -0.2132 0.2784 0.047 Uiso calc R 1 . .
    C C21 -0.0790(2) 0.1478(2) 0.09801(14) 0.0389(6) Uani d . 1 . .
    H H21 -0.1387 0.1545 0.0570 0.047 Uiso calc R 1 . .
    C C22 -0.1167(3) 0.1193(3) 0.16267(15) 0.0455(7) Uani d . 1 . .
    C C23 -0.2200(3) 0.0999(3) 0.1606(2) 0.0587(9) Uani d . 1 . .
    H H23 -0.2690 0.1038 0.1175 0.070 Uiso calc R 1 . .
    C C24 -0.2533(3) 0.0747(3) 0.2207(2) 0.0729(13) Uani d . 1 . .
    H H24 -0.3244 0.0613 0.2184 0.088 Uiso calc R 1 . .
    C C25 -0.1831(4) 0.0692(3) 0.2832(2) 0.0747(13) Uani d . 1 . .
    H H25 -0.2048 0.0527 0.3247 0.090 Uiso calc R 1 . .
    C C26 -0.0809(3) 0.0882(3) 0.28462(17) 0.0608(10) Uani d . 1 . .
    C C27 -0.0458(3) 0.1124(3) 0.22580(16) 0.0518(8) Uani d . 1 . .
    H H27 0.0257 0.1241 0.2285 0.062 Uiso calc R 1 . .
    C C28 0.6116(2) 0.4386(3) 0.33961(14) 0.0426(7) Uani d . 1 . .
    H H28 0.5416 0.4593 0.3375 0.051 Uiso calc R 1 . .
    C C29 0.6790(3) 0.4144(3) 0.40212(15) 0.0467(7) Uani d . 1 . .
    C C30 0.7810(3) 0.3836(3) 0.40797(19) 0.0586(9) Uani d . 1 . .
    H H30 0.8256 0.3683 0.4520 0.070 Uiso calc R 1 . .
    C C31 0.8168(3) 0.3758(3) 0.3483(2) 0.0625(9) Uani d . 1 . .
    H H31 0.8867 0.3537 0.3509 0.075 Uiso calc R 1 . .
    C C32 0.7508(3) 0.3999(3) 0.28452(19) 0.0567(8) Uani d . 1 . .
    H H32 0.7763 0.3943 0.2437 0.068 Uiso calc R 1 . .
    C C33 0.6485(2) 0.4322(3) 0.27917(15) 0.0427(7) Uani d . 1 . .
    C C34 0.5801(3) 0.4583(3) 0.21081(14) 0.0455(7) Uani d . 1 . .
    H H34 0.6079 0.4520 0.1710 0.055 Uiso calc R 1 . .
    C C35 0.4290(3) 0.5037(3) 0.13124(14) 0.0475(7) Uani d . 1 . .
    H H35A 0.4773 0.5162 0.1007 0.057 Uiso calc R 1 . .
    H H35B 0.3842 0.5803 0.1273 0.057 Uiso calc R 1 . .
    C C36 0.3637(2) 0.3855(2) 0.10880(15) 0.0426(7) Uani d . 1 . .
    H H36A 0.3177 0.3717 0.1408 0.051 Uiso calc R 1 . .
    H H36B 0.3199 0.3995 0.0618 0.051 Uiso calc R 1 . .
    C C37 0.4791(3) 0.2630(3) 0.05098(14) 0.0453(7) Uani d . 1 . .
    H H37A 0.5527 0.2866 0.0668 0.054 Uiso calc R 1 . .
    H H37B 0.4463 0.3202 0.0123 0.054 Uiso calc R 1 . .
    C C38 0.4677(3) 0.1237(3) 0.02864(14) 0.0466(7) Uani d . 1 . .
    H H38A 0.4149 0.1140 -0.0152 0.056 Uiso calc R 1 . .
    H H38B 0.5340 0.0888 0.0224 0.056 Uiso calc R 1 . .
    C C39 0.3833(3) -0.0623(3) 0.06658(15) 0.0523(8) Uani d . 1 . .
    H H39A 0.3348 -0.0532 0.0208 0.063 Uiso calc R 1 . .
    H H39B 0.3426 -0.0843 0.1008 0.063 Uiso calc R 1 . .
    C C40 0.4574(3) -0.1695(3) 0.06335(15) 0.0596(9) Uani d . 1 . .
    H H40A 0.4186 -0.2472 0.0441 0.072 Uiso calc R 1 . .
    H H40B 0.5026 -0.1450 0.0323 0.072 Uiso calc R 1 . .
    C C41 0.6160(3) -0.2077(3) 0.13940(15) 0.0516(8) Uani d . 1 . .
    H H41 0.6438 -0.1978 0.0998 0.062 Uiso calc R 1 . .
    C C42 0.6867(3) -0.2344(3) 0.20633(15) 0.0462(7) Uani d . 1 . .
    C C43 0.7885(3) -0.2686(3) 0.21040(19) 0.0580(9) Uani d . 1 . .
    H H43 0.8125 -0.2748 0.1691 0.070 Uiso calc R 1 . .
    C C44 0.8556(3) -0.2937(3) 0.2732(2) 0.0627(9) Uani d . 1 . .
    H H44 0.9247 -0.3177 0.2746 0.075 Uiso calc R 1 . .
    C C45 0.8224(3) -0.2840(3) 0.33372(18) 0.0551(8) Uani d . 1 . .
    H H45 0.8679 -0.3005 0.3773 0.066 Uiso calc R 1 . .
    C C46 0.7211(2) -0.2496(3) 0.32922(15) 0.0434(7) Uani d . 1 . .
    C C47 0.6526(2) -0.2248(2) 0.26753(14) 0.0419(7) Uani d . 1 . .
    H H47 0.5833 -0.2017 0.2664 0.050 Uiso calc R 1 . .
    C C48 0.3706(2) 0.1528(2) 0.11034(13) 0.0386(6) Uani d . 1 . .
    H H48 0.3009 0.1570 0.0781 0.046 Uiso calc R 1 . .
    C C49 0.3613(2) 0.1228(2) 0.18271(14) 0.0391(6) Uani d . 1 . .
    C C50 0.2689(3) 0.0929(3) 0.19902(16) 0.0458(7) Uani d . 1 . .
    H H50 0.2077 0.0904 0.1632 0.055 Uiso calc R 1 . .
    C C51 0.2637(3) 0.0662(3) 0.26671(17) 0.0511(8) Uani d . 1 . .
    H H51 0.1993 0.0457 0.2767 0.061 Uiso calc R 1 . .
    C C52 0.3514(3) 0.0695(3) 0.31922(15) 0.0471(7) Uani d . 1 . .
    H H52 0.3485 0.0522 0.3657 0.056 Uiso calc R 1 . .
    C C53 0.4438(2) 0.0987(3) 0.30269(14) 0.0403(6) Uani d . 1 . .
    C C54 0.4506(2) 0.1249(3) 0.23579(14) 0.0407(6) Uani d . 1 . .
    H H54 0.5153 0.1442 0.2260 0.049 Uiso calc R 1 . .
loop_
    _atom_site_aniso_label
    _atom_site_aniso_U_11
    _atom_site_aniso_U_22
    _atom_site_aniso_U_33
    _atom_site_aniso_U_12
    _atom_site_aniso_U_13
    _atom_site_aniso_U_23
    O1 0.0682(19) 0.111(2) 0.0588(16) -0.0063(16) 0.0245(15) -0.0097(14)
    O2 0.103(2) 0.098(2) 0.0386(14) -0.0036(16) 0.0100(13) 0.0131(13)
    O3 0.0531(17) 0.148(3) 0.0426(14) -0.0008(17) 0.0129(12) 0.0006(15)
    O4 0.087(2) 0.118(2) 0.0335(13) -0.0012(17) 0.0018(13) 0.0044(13)
    O5 0.209(4) 0.149(3) 0.0532(17) 0.081(3) 0.074(2) 0.0374(19)
    O6 0.130(3) 0.195(4) 0.0390(16) 0.005(3) 0.025(2) 0.0121(19)
    O7 0.082(2) 0.0833(18) 0.0458(13) -0.0087(15) 0.0182(14) -0.0057(12)
    O8 0.094(2) 0.102(2) 0.0379(13) -0.0326(17) -0.0144(13) 0.0177(13)
    O9 0.0601(17) 0.125(2) 0.0423(13) 0.0025(16) 0.0165(13) -0.0044(13)
    O10 0.084(2) 0.117(2) 0.0357(13) 0.0067(17) -0.0046(13) 0.0056(13)
    O11 0.0762(17) 0.0962(18) 0.0251(11) 0.0074(14) 0.0111(11) 0.0000(11)
    O12 0.0516(16) 0.120(2) 0.0399(13) 0.0023(14) 0.0069(11) 0.0042(13)
    N1 0.074(2) 0.0565(16) 0.0415(16) -0.0090(15) 0.0150(15) 0.0024(12)
    N2 0.0597(18) 0.0381(12) 0.0393(13) -0.0023(12) 0.0135(12) -0.0042(10)
    N3 0.0482(15) 0.0378(12) 0.0306(12) -0.0011(10) 0.0097(11) 0.0013(9)
    N4 0.0485(15) 0.0373(11) 0.0277(11) -0.0026(10) 0.0105(10) 0.0007(9)
    N5 0.0650(19) 0.0387(12) 0.0307(12) 0.0001(12) 0.0135(12) 0.0005(10)
    N6 0.061(2) 0.0648(16) 0.0272(13) -0.0085(13) 0.0037(13) 0.0000(11)
    N7 0.137(4) 0.079(2) 0.0431(18) 0.030(2) 0.046(2) 0.0179(15)
    N8 0.075(2) 0.0571(16) 0.0353(15) -0.0220(16) -0.0019(15) 0.0034(12)
    N9 0.0639(19) 0.0375(12) 0.0302(12) 0.0017(12) 0.0026(12) -0.0027(9)
    N10 0.0453(14) 0.0339(11) 0.0288(11) -0.0003(10) 0.0082(10) 0.0015(9)
    N11 0.0560(16) 0.0363(12) 0.0268(11) -0.0016(10) 0.0053(11) -0.0001(9)
    N12 0.082(2) 0.0359(12) 0.0296(13) 0.0015(13) 0.0015(13) -0.0004(10)
    N13 0.0582(19) 0.0609(16) 0.0328(14) -0.0116(14) 0.0062(13) -0.0036(11)
    N14 0.0582(18) 0.0567(15) 0.0273(12) 0.0035(13) 0.0076(12) 0.0053(10)
    C1 0.0492(19) 0.0394(14) 0.0445(17) -0.0036(13) 0.0096(15) -0.0016(12)
    C2 0.055(2) 0.0399(14) 0.0424(17) -0.0038(14) 0.0062(15) -0.0009(12)
    C3 0.062(2) 0.0527(18) 0.054(2) 0.0063(16) -0.0031(18) -0.0061(15)
    C4 0.054(2) 0.072(2) 0.068(2) 0.0124(18) -0.0045(19) -0.0197(19)
    C5 0.051(2) 0.062(2) 0.061(2) 0.0056(16) 0.0131(18) -0.0193(16)
    C6 0.0486(19) 0.0409(15) 0.0455(17) -0.0025(13) 0.0096(15) -0.0095(12)
    C7 0.054(2) 0.0446(16) 0.0431(17) -0.0017(14) 0.0154(15) -0.0100(13)
    C8 0.067(2) 0.0389(15) 0.0386(15) -0.0011(14) 0.0109(15) -0.0003(12)
    C9 0.0540(19) 0.0409(14) 0.0390(15) 0.0029(13) 0.0071(14) 0.0024(12)
    C10 0.0529(18) 0.0433(15) 0.0337(15) -0.0043(13) 0.0125(14) 0.0033(11)
    C11 0.0545(18) 0.0463(15) 0.0265(13) -0.0055(13) 0.0109(13) 0.0023(11)
    C12 0.059(2) 0.0379(14) 0.0316(14) -0.0072(13) 0.0087(14) -0.0023(11)
    C13 0.067(2) 0.0418(15) 0.0312(15) -0.0001(14) 0.0108(14) -0.0014(12)
    C14 0.063(2) 0.0393(15) 0.0368(16) -0.0051(14) 0.0202(16) -0.0046(12)
    C15 0.0499(19) 0.0379(14) 0.0426(16) -0.0072(13) 0.0130(14) -0.0069(12)
    C16 0.049(2) 0.0596(19) 0.060(2) -0.0045(15) 0.0190(17) -0.0140(16)
    C17 0.047(2) 0.072(2) 0.070(3) 0.0045(17) 0.0008(19) -0.0147(19)
    C18 0.049(2) 0.0567(18) 0.0471(18) -0.0007(15) -0.0061(16) -0.0064(15)
    C19 0.0501(19) 0.0406(14) 0.0367(15) -0.0047(12) 0.0045(14) -0.0023(12)
    C20 0.0411(17) 0.0402(14) 0.0349(14) -0.0060(12) 0.0063(13) -0.0030(11)
    C21 0.0405(16) 0.0405(14) 0.0344(14) -0.0026(12) 0.0062(12) 0.0007(11)
    C22 0.056(2) 0.0380(14) 0.0478(18) -0.0014(13) 0.0228(16) -0.0020(12)
    C23 0.058(2) 0.0480(17) 0.078(2) -0.0057(15) 0.0318(19) -0.0136(16)
    C24 0.081(3) 0.0456(19) 0.113(4) -0.0134(18) 0.066(3) -0.013(2)
    C25 0.115(4) 0.0456(19) 0.088(3) 0.000(2) 0.075(3) 0.0001(19)
    C26 0.100(3) 0.0452(16) 0.0485(19) 0.0045(18) 0.040(2) 0.0065(14)
    C27 0.066(2) 0.0502(17) 0.0465(18) 0.0026(15) 0.0283(17) 0.0080(14)
    C28 0.0518(19) 0.0382(14) 0.0344(15) -0.0036(13) 0.0033(14) -0.0009(11)
    C29 0.059(2) 0.0381(14) 0.0379(16) -0.0087(13) 0.0005(15) 0.0032(12)
    C30 0.055(2) 0.0504(18) 0.060(2) -0.0016(16) -0.0089(17) 0.0058(15)
    C31 0.047(2) 0.0567(19) 0.077(3) 0.0045(15) 0.0008(19) -0.0090(17)
    C32 0.057(2) 0.0535(18) 0.060(2) -0.0013(16) 0.0138(18) -0.0132(15)
    C33 0.0500(19) 0.0355(14) 0.0397(16) -0.0040(13) 0.0044(14) -0.0048(12)
    C34 0.063(2) 0.0397(15) 0.0333(15) -0.0055(14) 0.0110(15) -0.0054(11)
    C35 0.071(2) 0.0360(14) 0.0319(15) 0.0048(14) 0.0040(15) 0.0004(11)
    C36 0.0516(18) 0.0405(14) 0.0317(14) 0.0064(13) 0.0020(13) 0.0020(11)
    C37 0.061(2) 0.0443(15) 0.0319(14) -0.0033(14) 0.0144(14) -0.0001(12)
    C38 0.066(2) 0.0448(15) 0.0292(14) 0.0018(14) 0.0105(14) 0.0006(11)
    C39 0.076(2) 0.0385(15) 0.0342(16) -0.0087(14) -0.0032(15) -0.0003(12)
    C40 0.102(3) 0.0370(15) 0.0324(16) 0.0032(16) -0.0001(16) -0.0030(12)
    C41 0.087(3) 0.0377(15) 0.0330(16) -0.0007(16) 0.0198(17) -0.0057(12)
    C42 0.064(2) 0.0359(14) 0.0408(16) -0.0062(14) 0.0157(15) -0.0038(12)
    C43 0.069(2) 0.0528(18) 0.061(2) -0.0030(17) 0.033(2) -0.0074(15)
    C44 0.053(2) 0.066(2) 0.070(2) -0.0019(17) 0.018(2) -0.0092(18)
    C45 0.047(2) 0.0577(19) 0.056(2) -0.0038(15) 0.0020(16) -0.0058(15)
    C46 0.0480(19) 0.0443(15) 0.0374(15) -0.0059(13) 0.0091(14) -0.0031(12)
    C47 0.0514(19) 0.0381(14) 0.0357(15) -0.0047(13) 0.0088(14) -0.0039(12)
    C48 0.0445(17) 0.0394(14) 0.0291(13) -0.0012(12) 0.0026(12) 0.0025(11)
    C49 0.0465(18) 0.0362(13) 0.0329(14) -0.0027(12) 0.0059(13) 0.0016(11)
    C50 0.0500(19) 0.0424(15) 0.0424(16) -0.0086(13) 0.0053(14) 0.0029(12)
    C51 0.056(2) 0.0504(17) 0.0495(18) -0.0110(15) 0.0170(16) 0.0057(14)
    C52 0.063(2) 0.0436(15) 0.0376(16) -0.0042(14) 0.0187(16) 0.0046(12)
    C53 0.0504(18) 0.0394(14) 0.0302(14) 0.0002(13) 0.0076(13) 0.0005(11)
    C54 0.0494(18) 0.0433(15) 0.0297(14) -0.0001(13) 0.0098(13) 0.0018(11)
_geom_special_details
;
All esds (except the esd in the dihedral angle between two l.s. planes) are
estimated using the full covariance matrix. The cell esds are taken into
account individually in the estimation of esds in distances, angles and
torsion angles; correlations between esds in cell parameters are only used
when they are defined by crystal symmetry. An approximate (isotropic)
treatment of cell esds is used for estimating esds involving l.s. planes.
;
loop_
    _geom_bond_atom_site_label_1
    _geom_bond_atom_site_label_2
    _geom_bond_site_symmetry_2
    _geom_bond_distance
    _geom_bond_publ_flag
    O1 N1 . 1.222(4) ?
    O2 N1 . 1.223(4) ?
    O3 N6 . 1.213(4) ?
    O4 N6 . 1.224(3) ?
    O5 N7 . 1.223(4) ?
    O6 N7 . 1.218(5) ?
    O7 N8 . 1.223(4) ?
    O8 N8 . 1.226(4) ?
    O9 N13 . 1.212(4) ?
    O10 N13 . 1.215(4) ?
    O11 N14 . 1.221(3) ?
    O12 N14 . 1.217(3) ?
    N1 C2 . 1.459(4) ?
    N2 C7 . 1.262(4) y
    N2 C8 . 1.459(4) y
    N3 C21 . 1.451(3) ?
    N3 C9 . 1.453(3) ?
    N3 C10 . 1.474(4) ?
    N4 C21 . 1.452(3) ?
    N4 C12 . 1.458(3) ?
    N4 C11 . 1.462(3) ?
    N5 C14 . 1.263(4) y
    N5 C13 . 1.457(4) y
    N6 C19 . 1.459(4) ?
    N7 C26 . 1.470(5) ?
    N8 C29 . 1.472(4) ?
    N9 C34 . 1.258(4) ?
    N9 C35 . 1.456(4) ?
    N10 C36 . 1.450(3) ?
    N10 C48 . 1.459(3) ?
    N10 C37 . 1.473(3) ?
    N11 C39 . 1.454(3) ?
    N11 C48 . 1.463(4) ?
    N11 C38 . 1.467(3) ?
    N12 C41 . 1.260(4) ?
    N12 C40 . 1.455(4) ?
    N13 C46 . 1.472(4) ?
    N14 C53 . 1.462(4) ?
    C1 C2 . 1.373(4) ?
    C1 C6 . 1.394(4) ?
    C1 H1 . 0.9500 ?
    C2 C3 . 1.378(5) ?
    C3 C4 . 1.380(5) ?
    C3 H3 . 0.9500 ?
    C4 C5 . 1.376(5) ?
    C4 H4 . 0.9500 ?
    C5 C6 . 1.388(4) ?
    C5 H5 . 0.9500 ?
    C6 C7 . 1.465(4) ?
    C7 H7 . 0.9500 ?
    C8 C9 . 1.519(4) ?
    C8 H8A . 0.9900 ?
    C8 H8B . 0.9900 ?
    C9 H9A . 0.9900 ?
    C9 H9B . 0.9900 ?
    C10 C11 . 1.519(4) ?
    C10 H10A . 0.9900 ?
    C10 H10B . 0.9900 ?
    C11 H11A . 0.9900 ?
    C11 H11B . 0.9900 ?
    C12 C13 . 1.510(4) ?
    C12 H12A . 0.9900 ?
    C12 H12B . 0.9900 ?
    C13 H13A . 0.9900 ?
    C13 H13B . 0.9900 ?
    C14 C15 . 1.469(4) ?
    C14 H14 . 0.9500 ?
    C15 C16 . 1.385(4) ?
    C15 C20 . 1.396(4) ?
    C16 C17 . 1.385(5) ?
    C16 H16 . 0.9500 ?
    C17 C18 . 1.375(5) ?
    C17 H17 . 0.9500 ?
    C18 C19 . 1.387(5) ?
    C18 H18 . 0.9500 ?
    C19 C20 . 1.371(4) ?
    C20 H20 . 0.9500 ?
    C21 C22 . 1.513(4) ?
    C21 H21 . 1.0000 ?
    C22 C23 . 1.384(5) ?
    C22 C27 . 1.386(5) ?
    C23 C24 . 1.390(5) ?
    C23 H23 . 0.9500 ?
    C24 C25 . 1.371(6) ?
    C24 H24 . 0.9500 ?
    C25 C26 . 1.371(6) ?
    C25 H25 . 0.9500 ?
    C26 C27 . 1.379(4) ?
    C27 H27 . 0.9500 ?
    C28 C29 . 1.376(4) ?
    C28 C33 . 1.400(4) ?
    C28 H28 . 0.9500 ?
    C29 C30 . 1.377(5) ?
    C30 C31 . 1.378(5) ?
    C30 H30 . 0.9500 ?
    C31 C32 . 1.387(5) ?
    C31 H31 . 0.9500 ?
    C32 C33 . 1.386(4) ?
    C32 H32 . 0.9500 ?
    C33 C34 . 1.474(4) ?
    C34 H34 . 0.9500 ?
    C35 C36 . 1.516(4) ?
    C35 H35A . 0.9900 ?
    C35 H35B . 0.9900 ?
    C36 H36A . 0.9900 ?
    C36 H36B . 0.9900 ?
    C37 C38 . 1.517(4) ?
    C37 H37A . 0.9900 ?
    C37 H37B . 0.9900 ?
    C38 H38A . 0.9900 ?
    C38 H38B . 0.9900 ?
    C39 C40 . 1.504(5) ?
    C39 H39A . 0.9900 ?
    C39 H39B . 0.9900 ?
    C40 H40A . 0.9900 ?
    C40 H40B . 0.9900 ?
    C41 C42 . 1.466(5) ?
    C41 H41 . 0.9500 ?
    C42 C43 . 1.388(5) ?
    C42 C47 . 1.397(4) ?
    C43 C44 . 1.379(5) ?
    C43 H43 . 0.9500 ?
    C44 C45 . 1.378(5) ?
    C44 H44 . 0.9500 ?
    C45 C46 . 1.381(5) ?
    C45 H45 . 0.9500 ?
    C46 C47 . 1.372(4) ?
    C47 H47 . 0.9500 ?
    C48 C49 . 1.503(4) ?
    C48 H48 . 1.0000 ?
    C49 C50 . 1.381(4) ?
    C49 C54 . 1.395(4) ?
    C50 C51 . 1.390(4) ?
    C50 H50 . 0.9500 ?
    C51 C52 . 1.374(5) ?
    C51 H51 . 0.9500 ?
    C52 C53 . 1.382(4) ?
    C52 H52 . 0.9500 ?
    C53 C54 . 1.379(3) ?
    C54 H54 . 0.9500 ?
loop_
    _geom_angle_atom_site_label_1
    _geom_angle_atom_site_label_2
    _geom_angle_atom_site_label_3
    _geom_angle_site_symmetry_1
    _geom_angle_site_symmetry_3
    _geom_angle
    _geom_angle_publ_flag
    O1 N1 O2 . . 122.7(3) ?
    O1 N1 C2 . . 118.4(3) ?
    O2 N1 C2 . . 118.9(3) ?
    C7 N2 C8 . . 117.1(3) ?
    C21 N3 C9 . . 114.6(2) ?
    C21 N3 C10 . . 106.2(2) ?
    C9 N3 C10 . . 115.9(2) ?
    C21 N4 C12 . . 113.8(2) ?
    C21 N4 C11 . . 102.8(2) ?
    C12 N4 C11 . . 114.4(2) ?
    C14 N5 C13 . . 117.7(3) ?
    O3 N6 O4 . . 122.4(3) ?
    O3 N6 C19 . . 119.0(3) ?
    O4 N6 C19 . . 118.6(3) ?
    O6 N7 O5 . . 122.6(4) ?
    O6 N7 C26 . . 119.7(3) ?
    O5 N7 C26 . . 117.7(5) ?
    O7 N8 O8 . . 123.2(3) ?
    O7 N8 C29 . . 118.5(3) ?
    O8 N8 C29 . . 118.3(3) ?
    C34 N9 C35 . . 115.9(2) ?
    C36 N10 C48 . . 113.4(2) ?
    C36 N10 C37 . . 116.0(2) ?
    C48 N10 C37 . . 107.65(19) ?
    C39 N11 C48 . . 112.6(2) ?
    C39 N11 C38 . . 114.0(2) ?
    C48 N11 C38 . . 104.7(2) ?
    C41 N12 C40 . . 118.1(3) ?
    O9 N13 O10 . . 122.8(3) ?
    O9 N13 C46 . . 118.3(3) ?
    O10 N13 C46 . . 118.8(3) ?
    O12 N14 O11 . . 122.8(3) ?
    O12 N14 C53 . . 119.0(2) ?
    O11 N14 C53 . . 118.2(3) ?
    C2 C1 C6 . . 119.7(3) ?
    C2 C1 H1 . . 120.2 ?
    C6 C1 H1 . . 120.2 ?
    C1 C2 C3 . . 122.0(3) ?
    C1 C2 N1 . . 119.6(3) ?
    C3 C2 N1 . . 118.4(3) ?
    C2 C3 C4 . . 118.3(3) ?
    C2 C3 H3 . . 120.8 ?
    C4 C3 H3 . . 120.8 ?
    C5 C4 C3 . . 120.5(3) ?
    C5 C4 H4 . . 119.8 ?
    C3 C4 H4 . . 119.8 ?
    C4 C5 C6 . . 121.2(3) ?
    C4 C5 H5 . . 119.4 ?
    C6 C5 H5 . . 119.4 ?
    C5 C6 C1 . . 118.3(3) ?
    C5 C6 C7 . . 119.7(3) ?
    C1 C6 C7 . . 121.9(3) ?
    N2 C7 C6 . . 123.3(3) ?
    N2 C7 H7 . . 118.4 ?
    C6 C7 H7 . . 118.4 ?
    N2 C8 C9 . . 110.4(2) ?
    N2 C8 H8A . . 109.6 ?
    C9 C8 H8A . . 109.6 ?
    N2 C8 H8B . . 109.6 ?
    C9 C8 H8B . . 109.6 ?
    H8A C8 H8B . . 108.1 ?
    N3 C9 C8 . . 111.9(3) ?
    N3 C9 H9A . . 109.2 ?
    C8 C9 H9A . . 109.2 ?
    N3 C9 H9B . . 109.2 ?
    C8 C9 H9B . . 109.2 ?
    H9A C9 H9B . . 107.9 ?
    N3 C10 C11 . . 104.1(2) ?
    N3 C10 H10A . . 110.9 ?
    C11 C10 H10A . . 110.9 ?
    N3 C10 H10B . . 110.9 ?
    C11 C10 H10B . . 110.9 ?
    H10A C10 H10B . . 109.0 ?
    N4 C11 C10 . . 103.9(2) ?
    N4 C11 H11A . . 111.0 ?
    C10 C11 H11A . . 111.0 ?
    N4 C11 H11B . . 111.0 ?
    C10 C11 H11B . . 111.0 ?
    H11A C11 H11B . . 109.0 ?
    N4 C12 C13 . . 112.2(2) ?
    N4 C12 H12A . . 109.2 ?
    C13 C12 H12A . . 109.2 ?
    N4 C12 H12B . . 109.2 ?
    C13 C12 H12B . . 109.2 ?
    H12A C12 H12B . . 107.9 ?
    N5 C13 C12 . . 109.9(2) ?
    N5 C13 H13A . . 109.7 ?
    C12 C13 H13A . . 109.7 ?
    N5 C13 H13B . . 109.7 ?
    C12 C13 H13B . . 109.7 ?
    H13A C13 H13B . . 108.2 ?
    N5 C14 C15 . . 122.1(3) ?
    N5 C14 H14 . . 118.9 ?
    C15 C14 H14 . . 118.9 ?
    C16 C15 C20 . . 119.0(3) ?
    C16 C15 C14 . . 120.4(3) ?
    C20 C15 C14 . . 120.6(3) ?
    C17 C16 C15 . . 120.6(3) ?
    C17 C16 H16 . . 119.7 ?
    C15 C16 H16 . . 119.7 ?
    C18 C17 C16 . . 120.9(3) ?
    C18 C17 H17 . . 119.6 ?
    C16 C17 H17 . . 119.6 ?
    C17 C18 C19 . . 117.9(3) ?
    C17 C18 H18 . . 121.0 ?
    C19 C18 H18 . . 121.0 ?
    C20 C19 C18 . . 122.4(3) ?
    C20 C19 N6 . . 118.9(3) ?
    C18 C19 N6 . . 118.7(3) ?
    C19 C20 C15 . . 119.2(3) ?
    C19 C20 H20 . . 120.4 ?
    C15 C20 H20 . . 120.4 ?
    N3 C21 N4 . . 102.2(2) ?
    N3 C21 C22 . . 111.2(2) ?
    N4 C21 C22 . . 112.7(2) ?
    N3 C21 H21 . . 110.2 ?
    N4 C21 H21 . . 110.2 ?
    C22 C21 H21 . . 110.2 ?
    C23 C22 C27 . . 119.0(3) ?
    C23 C22 C21 . . 122.0(3) ?
    C27 C22 C21 . . 119.0(3) ?
    C22 C23 C24 . . 121.1(4) ?
    C22 C23 H23 . . 119.4 ?
    C24 C23 H23 . . 119.4 ?
    C25 C24 C23 . . 119.8(4) ?
    C25 C24 H24 . . 120.1 ?
    C23 C24 H24 . . 120.1 ?
    C24 C25 C26 . . 118.6(3) ?
    C24 C25 H25 . . 120.7 ?
    C26 C25 H25 . . 120.7 ?
    C25 C26 C27 . . 122.8(4) ?
    C25 C26 N7 . . 118.9(3) ?
    C27 C26 N7 . . 118.3(4) ?
    C26 C27 C22 . . 118.7(3) ?
    C26 C27 H27 . . 120.7 ?
    C22 C27 H27 . . 120.7 ?
    C29 C28 C33 . . 118.6(3) ?
    C29 C28 H28 . . 120.7 ?
    C33 C28 H28 . . 120.7 ?
    C28 C29 C30 . . 123.0(3) ?
    C28 C29 N8 . . 118.6(3) ?
    C30 C29 N8 . . 118.5(3) ?
    C29 C30 C31 . . 118.3(3) ?
    C29 C30 H30 . . 120.8 ?
    C31 C30 H30 . . 120.8 ?
    C30 C31 C32 . . 120.0(3) ?
    C30 C31 H31 . . 120.0 ?
    C32 C31 H31 . . 120.0 ?
    C33 C32 C31 . . 121.3(3) ?
    C33 C32 H32 . . 119.4 ?
    C31 C32 H32 . . 119.4 ?
    C32 C33 C28 . . 118.8(3) ?
    C32 C33 C34 . . 120.2(3) ?
    C28 C33 C34 . . 121.0(3) ?
    N9 C34 C33 . . 123.1(3) ?
    N9 C34 H34 . . 118.4 ?
    C33 C34 H34 . . 118.4 ?
    N9 C35 C36 . . 109.5(2) ?
    N9 C35 H35A . . 109.8 ?
    C36 C35 H35A . . 109.8 ?
    N9 C35 H35B . . 109.8 ?
    C36 C35 H35B . . 109.8 ?
    H35A C35 H35B . . 108.2 ?
    N10 C36 C35 . . 111.8(2) ?
    N10 C36 H36A . . 109.3 ?
    C35 C36 H36A . . 109.3 ?
    N10 C36 H36B . . 109.3 ?
    C35 C36 H36B . . 109.3 ?
    H36A C36 H36B . . 107.9 ?
    N10 C37 C38 . . 104.8(2) ?
    N10 C37 H37A . . 110.8 ?
    C38 C37 H37A . . 110.8 ?
    N10 C37 H37B . . 110.8 ?
    C38 C37 H37B . . 110.8 ?
    H37A C37 H37B . . 108.9 ?
    N11 C38 C37 . . 104.0(2) ?
    N11 C38 H38A . . 111.0 ?
    C37 C38 H38A . . 111.0 ?
    N11 C38 H38B . . 111.0 ?
    C37 C38 H38B . . 111.0 ?
    H38A C38 H38B . . 109.0 ?
    N11 C39 C40 . . 112.3(3) ?
    N11 C39 H39A . . 109.1 ?
    C40 C39 H39A . . 109.1 ?
    N11 C39 H39B . . 109.1 ?
    C40 C39 H39B . . 109.1 ?
    H39A C39 H39B . . 107.9 ?
    N12 C40 C39 . . 110.3(2) ?
    N12 C40 H40A . . 109.6 ?
    C39 C40 H40A . . 109.6 ?
    N12 C40 H40B . . 109.6 ?
    C39 C40 H40B . . 109.6 ?
    H40A C40 H40B . . 108.1 ?
    N12 C41 C42 . . 122.8(3) ?
    N12 C41 H41 . . 118.6 ?
    C42 C41 H41 . . 118.6 ?
    C43 C42 C47 . . 118.7(3) ?
    C43 C42 C41 . . 121.1(3) ?
    C47 C42 C41 . . 120.2(3) ?
    C44 C43 C42 . . 121.4(3) ?
    C44 C43 H43 . . 119.3 ?
    C42 C43 H43 . . 119.3 ?
    C45 C44 C43 . . 120.1(3) ?
    C45 C44 H44 . . 119.9 ?
    C43 C44 H44 . . 119.9 ?
    C44 C45 C46 . . 118.1(3) ?
    C44 C45 H45 . . 121.0 ?
    C46 C45 H45 . . 121.0 ?
    C47 C46 C45 . . 123.1(3) ?
    C47 C46 N13 . . 118.3(3) ?
    C45 C46 N13 . . 118.6(3) ?
    C46 C47 C42 . . 118.6(3) ?
    C46 C47 H47 . . 120.7 ?
    C42 C47 H47 . . 120.7 ?
    N10 C48 N11 . . 102.4(2) ?
    N10 C48 C49 . . 111.1(2) ?
    N11 C48 C49 . . 111.5(2) ?
    N10 C48 H48 . . 110.5 ?
    N11 C48 H48 . . 110.5 ?
    C49 C48 H48 . . 110.5 ?
    C50 C49 C54 . . 118.6(3) ?
    C50 C49 C48 . . 123.2(3) ?
    C54 C49 C48 . . 118.2(2) ?
    C49 C50 C51 . . 121.3(3) ?
    C49 C50 H50 . . 119.3 ?
    C51 C50 H50 . . 119.3 ?
    C52 C51 C50 . . 120.2(3) ?
    C52 C51 H51 . . 119.9 ?
    C50 C51 H51 . . 119.9 ?
    C51 C52 C53 . . 118.3(3) ?
    C51 C52 H52 . . 120.8 ?
    C53 C52 H52 . . 120.8 ?
    C54 C53 C52 . . 122.3(3) ?
    C54 C53 N14 . . 118.3(2) ?
    C52 C53 N14 . . 119.3(2) ?
    C53 C54 C49 . . 119.3(3) ?
    C53 C54 H54 . . 120.4 ?
    C49 C54 H54 . . 120.4 ?
loop_
    _geom_torsion_atom_site_label_1
    _geom_torsion_atom_site_label_2
    _geom_torsion_atom_site_label_3
    _geom_torsion_atom_site_label_4
    _geom_torsion_site_symmetry_1
    _geom_torsion_site_symmetry_2
    _geom_torsion_site_symmetry_3
    _geom_torsion_site_symmetry_4
    _geom_torsion
    _geom_torsion_publ_flag
    C6 C1 C2 C3 . . . . -0.8(4) ?
    C6 C1 C2 N1 . . . . 179.1(3) ?
    O1 N1 C2 C1 . . . . 6.8(4) ?
    O2 N1 C2 C1 . . . . -172.7(3) ?
    O1 N1 C2 C3 . . . . -173.3(3) ?
    O2 N1 C2 C3 . . . . 7.2(4) ?
    C1 C2 C3 C4 . . . . 0.4(5) ?
    N1 C2 C3 C4 . . . . -179.5(3) ?
    C2 C3 C4 C5 . . . . 0.4(5) ?
    C3 C4 C5 C6 . . . . -0.9(5) ?
    C4 C5 C6 C1 . . . . 0.4(5) ?
    C4 C5 C6 C7 . . . . 179.2(3) ?
    C2 C1 C6 C5 . . . . 0.4(4) ?
    C2 C1 C6 C7 . . . . -178.3(3) ?
    C8 N2 C7 C6 . . . . -179.2(2) ?
    C5 C6 C7 N2 . . . . 176.4(3) ?
    C1 C6 C7 N2 . . . . -5.0(5) ?
    C7 N2 C8 C9 . . . . 106.7(3) ?
    C21 N3 C9 C8 . . . . 160.7(2) ?
    C10 N3 C9 C8 . . . . -75.0(3) ?
    N2 C8 C9 N3 . . . . -66.2(3) ?
    C21 N3 C10 C11 . . . . -13.9(3) ?
    C9 N3 C10 C11 . . . . -142.4(2) ?
    C21 N4 C11 C10 . . . . 37.1(3) ?
    C12 N4 C11 C10 . . . . 161.0(2) ?
    N3 C10 C11 N4 . . . . -14.3(3) y
    C21 N4 C12 C13 . . . . -162.0(2) ?
    C11 N4 C12 C13 . . . . 80.3(3) ?
    C14 N5 C13 C12 . . . . -138.7(3) ?
    N4 C12 C13 N5 . . . . 69.7(3) ?
    C13 N5 C14 C15 . . . . 179.3(2) ?
    N5 C14 C15 C16 . . . . 174.6(3) ?
    N5 C14 C15 C20 . . . . -6.4(4) ?
    C20 C15 C16 C17 . . . . 0.4(4) ?
    C14 C15 C16 C17 . . . . 179.4(3) ?
    C15 C16 C17 C18 . . . . -0.4(5) ?
    C16 C17 C18 C19 . . . . -0.1(5) ?
    C17 C18 C19 C20 . . . . 0.7(5) ?
    C17 C18 C19 N6 . . . . 179.0(3) ?
    O3 N6 C19 C20 . . . . 1.4(4) ?
    O4 N6 C19 C20 . . . . 179.5(3) ?
    O3 N6 C19 C18 . . . . -176.9(3) ?
    O4 N6 C19 C18 . . . . 1.2(4) ?
    C18 C19 C20 C15 . . . . -0.8(4) ?
    N6 C19 C20 C15 . . . . -179.0(2) ?
    C16 C15 C20 C19 . . . . 0.2(4) ?
    C14 C15 C20 C19 . . . . -178.8(2) ?
    C9 N3 C21 N4 . . . . 166.4(2) ?
    C10 N3 C21 N4 . . . . 37.1(3) y
    C9 N3 C21 C22 . . . . -73.1(3) ?
    C10 N3 C21 C22 . . . . 157.6(2) ?
    C12 N4 C21 N3 . . . . -170.3(2) ?
    C11 N4 C21 N3 . . . . -46.1(2) ?
    C12 N4 C21 C22 . . . . 70.3(3) ?
    C11 N4 C21 C22 . . . . -165.5(2) ?
    N3 C21 C22 C23 . . . . 125.4(3) ?
    N4 C21 C22 C23 . . . . -120.5(3) ?
    N3 C21 C22 C27 . . . . -54.5(3) ?
    N4 C21 C22 C27 . . . . 59.5(3) ?
    C27 C22 C23 C24 . . . . 0.4(4) ?
    C21 C22 C23 C24 . . . . -179.5(3) ?
    C22 C23 C24 C25 . . . . 0.2(5) ?
    C23 C24 C25 C26 . . . . -0.4(5) ?
    C24 C25 C26 C27 . . . . -0.1(5) ?
    C24 C25 C26 N7 . . . . 178.0(3) ?
    O6 N7 C26 C25 . . . . 168.9(4) ?
    O5 N7 C26 C25 . . . . -10.9(5) ?
    O6 N7 C26 C27 . . . . -13.0(6) ?
    O5 N7 C26 C27 . . . . 167.3(3) ?
    C25 C26 C27 C22 . . . . 0.7(5) ?
    N7 C26 C27 C22 . . . . -177.3(3) ?
    C23 C22 C27 C26 . . . . -0.9(4) ?
    C21 C22 C27 C26 . . . . 179.1(3) ?
    C33 C28 C29 C30 . . . . -0.2(4) ?
    C33 C28 C29 N8 . . . . 180.0(2) ?
    O7 N8 C29 C28 . . . . -5.9(4) ?
    O8 N8 C29 C28 . . . . 174.6(3) ?
    O7 N8 C29 C30 . . . . 174.3(3) ?
    O8 N8 C29 C30 . . . . -5.2(4) ?
    C28 C29 C30 C31 . . . . -0.6(5) ?
    N8 C29 C30 C31 . . . . 179.2(3) ?
    C29 C30 C31 C32 . . . . 0.7(5) ?
    C30 C31 C32 C33 . . . . 0.0(5) ?
    C31 C32 C33 C28 . . . . -0.8(5) ?
    C31 C32 C33 C34 . . . . 179.6(3) ?
    C29 C28 C33 C32 . . . . 0.9(4) ?
    C29 C28 C33 C34 . . . . -179.5(3) ?
    C35 N9 C34 C33 . . . . -176.7(2) ?
    C32 C33 C34 N9 . . . . -179.8(3) ?
    C28 C33 C34 N9 . . . . 0.7(4) ?
    C34 N9 C35 C36 . . . . 101.8(3) ?
    C48 N10 C36 C35 . . . . 160.4(2) ?
    C37 N10 C36 C35 . . . . -74.3(3) ?
    N9 C35 C36 N10 . . . . -64.0(3) ?
    C36 N10 C37 C38 . . . . -138.6(3) ?
    C48 N10 C37 C38 . . . . -10.4(3) ?
    C39 N11 C38 C37 . . . . 158.1(3) ?
    C48 N11 C38 C37 . . . . 34.7(3) ?
    N10 C37 C38 N11 . . . . -14.8(3) ?
    C48 N11 C39 C40 . . . . -161.8(2) ?
    C38 N11 C39 C40 . . . . 79.2(3) ?
    C41 N12 C40 C39 . . . . -132.4(3) ?
    N11 C39 C40 N12 . . . . 66.8(3) ?
    C40 N12 C41 C42 . . . . 179.6(2) ?
    N12 C41 C42 C43 . . . . 168.0(3) ?
    N12 C41 C42 C47 . . . . -12.5(4) ?
    C47 C42 C43 C44 . . . . 0.4(4) ?
    C41 C42 C43 C44 . . . . 179.9(3) ?
    C42 C43 C44 C45 . . . . -0.6(5) ?
    C43 C44 C45 C46 . . . . 0.4(5) ?
    C44 C45 C46 C47 . . . . 0.0(5) ?
    C44 C45 C46 N13 . . . . 179.5(3) ?
    O9 N13 C46 C47 . . . . -7.6(4) ?
    O10 N13 C46 C47 . . . . 171.4(3) ?
    O9 N13 C46 C45 . . . . 172.9(3) ?
    O10 N13 C46 C45 . . . . -8.1(4) ?
    C45 C46 C47 C42 . . . . -0.2(4) ?
    N13 C46 C47 C42 . . . . -179.7(2) ?
    C43 C42 C47 C46 . . . . 0.0(4) ?
    C41 C42 C47 C46 . . . . -179.5(2) ?
    C36 N10 C48 N11 . . . . 161.3(2) ?
    C37 N10 C48 N11 . . . . 31.6(3) ?
    C36 N10 C48 C49 . . . . -79.5(3) ?
    C37 N10 C48 C49 . . . . 150.8(2) ?
    C39 N11 C48 N10 . . . . -165.4(2) ?
    C38 N11 C48 N10 . . . . -41.1(3) ?
    C39 N11 C48 C49 . . . . 75.7(3) ?
    C38 N11 C48 C49 . . . . -160.0(2) ?
    N10 C48 C49 C50 . . . . 129.1(3) ?
    N11 C48 C49 C50 . . . . -117.3(3) ?
    N10 C48 C49 C54 . . . . -51.1(3) ?
    N11 C48 C49 C54 . . . . 62.4(3) ?
    C54 C49 C50 C51 . . . . 0.5(4) ?
    C48 C49 C50 C51 . . . . -179.7(3) ?
    C49 C50 C51 C52 . . . . 0.1(4) ?
    C50 C51 C52 C53 . . . . -0.6(4) ?
    C51 C52 C53 C54 . . . . 0.3(4) ?
    C51 C52 C53 N14 . . . . 177.8(3) ?
    O12 N14 C53 C54 . . . . -22.7(4) ?
    O11 N14 C53 C54 . . . . 157.1(3) ?
    O12 N14 C53 C52 . . . . 159.7(3) ?
    O11 N14 C53 C52 . . . . -20.4(4) ?
    C52 C53 C54 C49 . . . . 0.3(4) ?
    N14 C53 C54 C49 . . . . -177.2(2) ?
    C50 C49 C54 C53 . . . . -0.7(4) ?
    C48 C49 C54 C53 . . . . 179.5(2) ?
data_global
_journal_date_recd_electronic     2010-01-19
_journal_date_accepted     2010-01-25
_journal_name_full     'Acta Crystallographica, Section E'
_journal_year     2010
_journal_volume     66
_journal_issue      3
_journal_page_first     o501
_journal_page_last     o501
_journal_paper_category     QO
_journal_coeditor_code     BT5175
_publ_contact_author_name     'Mohammad Hossein Habibi'
_publ_contact_author_address
;
Catalysis Division
Department of Chemistry
University of Isfahan
Isfahan 81746-73441
Iran
;
_publ_contact_author_email     'habibi284@gmail.com'
_publ_contact_author_fax     '+98-311-6689732'
_publ_contact_author_phone     '+98-311-7932707'
_publ_section_title
;\
<i>N</i>,<i>N</i>'-Bis(3-nitrobenzylidene)-2,2'-[2-(3-nitrophenyl)\
imidazolidine-1,3-diyl]diethanamine
;
loop_
    _publ_author_name
    _publ_author_footnote
    _publ_author_address
    'Habibi, Mohammad Hossein' .
;
Catalysis Division
Department of Chemistry
University of Isfahan
Isfahan 81746-73441
Iran
;
    'Abarghooei-Shirazi, Narges' .
;
Catalysis Division
Department of Chemistry
University of Isfahan
Isfahan 81746-73441
Iran
;
    'Yamane, Yuki' .
;
Department of Chemistry, Faculty of Science, Okayama University
Tsushima-naka 3-1-1, Okayama 700-8530, Japan
;
    'Suzuki, Takayoshi' .
;
Department of Chemistry, Faculty of Science, Okayama University
Tsushima-naka 3-1-1, Okayama 700-8530, Japan
;
