# Supplementary material for: N,N′-Bis(3-nitro­benzyl­idene)-2,2′-[2-(3-nitro­phen­yl)imidazolidine-1,3-di­yl]diethanamine
Source: Acta Crystallogr Sect E Struct Rep Online. 2010 Feb 3;66(Pt 3):o501. doi: 10.1107/S1600536810003168 (PMC2983619; doi:10.1107/S1600536810003168)
Supplement: Supplementary file 2 [file e-66-0o501-Isup2.hkl]

# 
# h,k,l, Fc-squared, Fo-squared, sigma(Fo-squared) and status flag 
# 
data_I
_shelx_title '  081112b' 
_shelx_refln_list_code          4 
_shelx_F_calc_maximum      395.63 
_exptl_crystal_F_000      1144.00 
_reflns_d_resolution_high  0.7702 
 
loop_ 
 _symmetry_equiv_pos_as_xyz 
 'x, y, z' 
 'x+1/2, -y, z+1/2' 
 
_cell_length_a    13.3411 
_cell_length_b    10.4347 
_cell_length_c    19.8517 
_cell_angle_alpha  90.000 
_cell_angle_beta  103.446 
_cell_angle_gamma  90.000 
 
_shelx_F_squared_multiplier     1.000 
 
loop_ 
 _refln_index_h 
 _refln_index_k 
 _refln_index_l 
 _refln_F_squared_calc 
 _refln_F_squared_meas 
 _refln_F_squared_sigma 
 _refln_observed_status 
   2   0   0     4746.25     4574.16    125.75 o 
   4   0   0      494.56      468.20     11.64 o 
   6   0   0     1403.83     1374.29     29.01 o 
   8   0   0      362.36      362.42     13.09 o 
  10   0   0      204.99      199.70     13.26 o 
  12   0   0      189.16      201.47     15.83 o 
  14   0   0        1.37        4.12     12.64 o 
  16   0   0       28.42       10.82     14.20 o 
   2   1   0    19188.01    18905.68    139.42 o 
   3   1   0      625.04      591.25      8.57 o 
   4   1   0     1236.04     1137.22     10.33 o 
   5   1   0      159.31      142.54      5.40 o 
   6   1   0     1371.98     1433.54     31.36 o 
   7   1   0      436.98      436.25      9.34 o 
   8   1   0      222.49      218.83      9.79 o 
   9   1   0      316.59      279.89      9.19 o 
  10   1   0       84.23      100.39      8.42 o 
  11   1   0      294.06      298.22     13.74 o 
  12   1   0       62.31       56.23     11.88 o 
  13   1   0       62.33       58.07     43.98 o 
  14   1   0       20.41        7.53      7.83 o 
  15   1   0       11.67       23.50     19.80 o 
  16   1   0        8.11        4.25      8.15 o 
   0   2   0     1077.25     1023.03      7.91 o 
   1   2   0       67.97       62.16      2.44 o 
   2   2   0     7278.15     7253.63     58.88 o 
   3   2   0       84.55       89.47      4.13 o 
   4   2   0       87.77       75.76      4.34 o 
   5   2   0       40.74       42.78      5.66 o 
   6   2   0     1481.95     1524.29     13.99 o 
   7   2   0      137.89      118.61      5.88 o 
   8   2   0      985.10     1007.96     12.48 o 
   9   2   0      213.49      212.25      8.48 o 
  10   2   0       11.17        8.73      8.03 o 
  11   2   0      180.99      200.63     10.75 o 
  12   2   0      144.85      144.43     10.66 o 
  13   2   0       44.60       22.00     11.35 o 
  14   2   0       17.54        2.40      7.36 o 
  15   2   0        1.57       -2.46      9.80 o 
  16   2   0        8.13       -1.48      9.52 o 
   0   3   0    10366.46    10518.32     66.95 o 
   1   3   0      271.11      255.95      3.49 o 
   2   3   0    29842.86    30661.90    128.18 o 
   3   3   0        2.41        3.89      2.26 o 
   4   3   0        5.68       12.37      2.33 o 
   5   3   0      375.36      338.01      7.12 o 
   6   3   0      100.24      111.79      4.65 o 
   7   3   0      354.18      383.28      6.67 o 
   8   3   0      186.74      190.08      9.15 o 
   9   3   0       39.87       38.89      4.71 o 
  10   3   0       27.34       26.03      6.14 o 
  11   3   0      254.60      267.82      9.33 o 
  12   3   0       53.08       55.08      9.59 o 
  13   3   0       34.76       13.00     10.38 o 
  14   3   0       11.29        9.39      7.80 o 
  15   3   0        0.86        0.15      6.60 o 
  16   3   0        6.43        5.34      9.55 o 
   0   4   0      115.61      123.34      3.95 o 
   1   4   0       44.81       46.09      2.43 o 
   2   4   0     5615.01     5653.72     24.39 o 
   3   4   0      182.67      181.95      3.73 o 
   4   4   0      394.01      419.80      5.11 o 
   5   4   0     1436.15     1408.13     11.48 o 
   6   4   0      744.95      820.92      7.85 o 
   7   4   0        2.65        2.59      2.65 o 
   8   4   0      275.79      284.64      6.68 o 
   9   4   0       68.78       68.51      5.65 o 
  10   4   0      128.06      136.62      6.19 o 
  11   4   0      468.76      489.07     12.81 o 
  12   4   0      293.50      304.12     12.06 o 
  13   4   0       35.91       11.61      6.78 o 
  14   4   0       16.68        1.29      5.92 o 
  15   4   0       18.74       -0.53      7.64 o 
  16   4   0        8.77        3.92      8.70 o 
   0   5   0     2128.54     2011.54     24.52 o 
   1   5   0      136.59      137.64      4.33 o 
   2   5   0    11476.10    11993.10     65.36 o 
   3   5   0       89.69       91.87      2.84 o 
   4   5   0     1655.44     1588.08     11.32 o 
   5   5   0      728.55      762.99      7.04 o 
   6   5   0       66.79       79.16      3.49 o 
   7   5   0      581.88      583.05      6.41 o 
   8   5   0      266.87      297.58      5.08 o 
   9   5   0       79.47       88.89      4.80 o 
  10   5   0      103.64      100.80      4.11 o 
  11   5   0        2.09        4.07      3.60 o 
  12   5   0       55.18       59.15      9.79 o 
  13   5   0       89.62       87.17     22.54 o 
  14   5   0        0.57        0.94      3.84 o 
  15   5   0        3.51       -0.54      7.70 o 
   0   6   0    17280.87    18378.51    107.33 o 
   1   6   0      135.40      143.22      3.07 o 
   2   6   0     3608.77     3538.66     17.45 o 
   3   6   0       64.94       59.52      4.63 o 
   4   6   0     1286.99     1371.08      9.45 o 
   5   6   0       65.87       69.30      2.99 o 
   6   6   0      195.17      210.74      4.64 o 
   7   6   0       43.69       53.45      4.06 o 
   8   6   0       92.22       93.83      4.27 o 
   9   6   0       12.90       11.08      3.03 o 
  10   6   0       57.87       60.46      4.89 o 
  11   6   0       16.31       12.38      4.69 o 
  12   6   0        3.10        5.17      3.83 o 
  13   6   0        0.06       -1.50      3.66 o 
  14   6   0        4.77       -0.48      6.71 o 
  15   6   0        2.42        0.22      7.11 o 
   0   7   0       37.74       47.45      5.13 o 
   1   7   0      155.25      162.34      3.13 o 
   2   7   0      131.68      131.99      3.11 o 
   3   7   0       49.70       51.11      2.94 o 
   4   7   0      461.36      487.97      7.80 o 
   5   7   0      126.78      132.33      4.46 o 
   6   7   0       83.33       73.44      3.35 o 
   7   7   0       82.18       87.50      4.35 o 
   8   7   0       10.30       15.44      4.73 o 
   9   7   0       33.50       27.09      3.73 o 
  10   7   0       16.10       14.44      3.95 o 
  11   7   0       71.07       53.98     14.20 o 
  12   7   0       36.92       36.35     13.71 o 
  13   7   0        8.10        4.17      8.09 o 
  14   7   0       14.08        4.51      9.45 o 
   0   8   0      157.65      143.93      6.45 o 
   1   8   0        6.64        7.35      3.17 o 
   2   8   0      462.74      469.59      5.12 o 
   3   8   0       21.86       25.32      3.81 o 
   4   8   0      839.16      776.93    102.37 o 
   5   8   0        3.12        7.24      2.75 o 
   6   8   0      127.26      138.79      3.94 o 
   7   8   0       37.70       33.42      3.73 o 
   8   8   0       88.27       96.08      5.58 o 
   9   8   0       41.95       37.28      3.80 o 
  10   8   0       15.21       12.19      3.93 o 
  11   8   0       12.14        8.19      4.31 o 
  12   8   0       20.13       10.82      6.53 o 
  13   8   0       17.74       11.59      8.51 o 
   0   9   0       85.06       92.25      6.47 o 
   1   9   0        9.43       10.52      2.82 o 
   2   9   0     1914.01     1906.68     23.91 o 
   3   9   0       28.94       28.54      3.45 o 
   4   9   0      351.20      359.81     31.88 o 
   5   9   0       10.59       12.08      3.01 o 
   6   9   0        2.05        0.39      2.37 o 
   7   9   0       15.82       21.05      3.56 o 
   8   9   0       23.34       24.45      4.13 o 
   9   9   0       35.56       21.82      6.79 o 
  10   9   0       21.91       12.50      4.36 o 
  11   9   0        5.81        7.24      5.18 o 
  12   9   0       25.43       10.28      6.64 o 
   0  10   0        0.05       -0.56      2.94 o 
   1  10   0        4.53        6.94      2.86 o 
   2  10   0       64.18       63.25      3.96 o 
   3  10   0       32.22       33.99      4.15 o 
   4  10   0       52.66       51.90      5.20 o 
   5  10   0        2.26        4.06      3.14 o 
   6  10   0        4.88        9.03      3.55 o 
   7  10   0       25.91       27.40      4.27 o 
   8  10   0       24.67       16.97      5.24 o 
   9  10   0       12.92        8.28      5.19 o 
  10  10   0       23.66       13.53      5.07 o 
  11  10   0        9.32        1.55      8.04 o 
   0  11   0       10.15        7.49      4.89 o 
   1  11   0        0.56        0.14      2.59 o 
   2  11   0       41.45       36.91      7.21 o 
   3  11   0        0.10       -3.50      3.50 o 
   4  11   0      294.40      283.22      6.87 o 
   5  11   0        1.94        0.42      4.49 o 
   6  11   0      116.95      106.02      6.02 o 
   7  11   0        0.16       -0.09      3.94 o 
   8  11   0        9.12        5.18      4.94 o 
   9  11   0       32.56       44.22     19.55 o 
   0  12   0        2.64        0.89      3.48 o 
   1  12   0        1.73        2.91      3.31 o 
   2  12   0       48.15       43.98      3.65 o 
   3  12   0        3.65        3.93      4.18 o 
   4  12   0      230.69      230.39     14.66 o 
   5  12   0        1.82       -1.19      7.31 o 
   6  12   0        6.52        8.03      8.46 o 
   7  12   0       10.72        5.47      6.69 o 
   0  13   0        7.90       13.38     13.09 o 
   1  13   0        7.98        2.98      5.53 o 
   2  13   0       83.46       96.70      8.71 o 
   3  13   0        5.31        4.03      6.70 o 
   4  13   0        9.29       13.11     11.18 o 
 -15   0   1       25.45        6.40      9.88 o 
 -13   0   1       99.14      101.84     24.71 o 
 -11   0   1      158.90      152.07     14.01 o 
  -9   0   1      320.70      313.01     12.94 o 
  -7   0   1      475.04      473.46     13.40 o 
  -5   0   1      283.75      277.82      9.88 o 
   3   0   1     5468.27     5422.49     68.52 o 
   5   0   1     4352.63     4321.98    109.24 o 
   7   0   1      669.42      697.73     16.45 o 
   9   0   1       95.64       93.69     10.92 o 
  11   0   1      209.14      215.16     15.44 o 
  13   0   1       47.71        5.58     21.20 o 
  15   0   1       21.10       -0.72     13.09 o 
 -16   1   1       51.09       27.78     13.84 o 
 -15   1   1        6.38        1.18      6.87 o 
 -14   1   1        3.31        6.66      8.60 o 
 -13   1   1       27.67       16.20      8.30 o 
 -12   1   1      145.78      142.57     10.46 o 
 -11   1   1      159.13      185.28     12.40 o 
 -10   1   1       10.94        2.30      6.69 o 
  -9   1   1       99.35      121.17      7.46 o 
  -8   1   1     1445.61     1495.40     19.96 o 
  -7   1   1      502.15      457.63     11.07 o 
  -6   1   1     4494.25     4675.61     40.95 o 
  -5   1   1       20.47       24.10      6.11 o 
  -4   1   1     3027.21     2717.66     32.52 o 
  -3   1   1      323.55      301.77      5.31 o 
  -2   1   1    19524.36    19662.57     95.48 o 
   2   1   1     5846.53     5774.79     40.19 o 
   3   1   1     1831.18     1715.08     15.50 o 
   4   1   1       31.08       23.73      3.86 o 
   5   1   1       13.25       12.75      3.92 o 
   6   1   1      427.01      461.96     10.24 o 
   7   1   1      491.65      488.83      8.10 o 
   8   1   1      199.34      207.00      6.66 o 
   9   1   1       94.28       95.18     12.41 o 
  10   1   1      103.19       87.73     17.09 o 
  11   1   1      471.47      483.20     13.83 o 
  12   1   1      146.35      146.43     13.28 o 
  13   1   1       80.49       57.81     42.19 o 
  14   1   1      100.29      101.34     16.68 o 
  15   1   1        5.04        6.57      9.76 o 
  16   1   1        9.70       14.12      9.72 o 
 -16   2   1        5.50        7.98      8.05 o 
 -15   2   1       11.58       15.80     16.52 o 
 -14   2   1       27.93       16.05     12.75 o 
 -13   2   1       28.32       25.42     11.92 o 
 -12   2   1      112.55       96.12      8.20 o 
 -11   2   1       73.36       84.78      7.39 o 
 -10   2   1       24.82       21.60      6.75 o 
  -9   2   1      112.17      110.03      6.18 o 
  -8   2   1      317.94      323.57      8.07 o 
  -7   2   1       13.97       22.91      5.93 o 
  -6   2   1      167.90      164.28      5.28 o 
  -5   2   1      337.59      315.70      5.48 o 
  -4   2   1     1287.64     1161.65     11.96 o 
  -3   2   1       56.77       56.47      2.01 o 
  -2   2   1    28913.61    29801.99    142.04 o 
  -1   2   1       23.64       21.46      1.49 o 
   0   2   1     4255.47     4149.27     25.69 o 
   1   2   1       35.67       37.63      3.21 o 
   2   2   1     5080.42     5077.88     32.00 o 
   3   2   1      427.41      397.83      8.14 o 
   4   2   1      210.85      203.53      5.50 o 
   5   2   1      166.69      161.65      5.20 o 
   6   2   1      497.68      513.73      7.76 o 
   7   2   1      293.88      298.64      6.70 o 
   8   2   1      281.80      291.65      9.25 o 
   9   2   1      128.75      126.11      7.47 o 
  10   2   1      306.79      298.38     12.98 o 
  11   2   1      175.02      153.48     12.58 o 
  12   2   1       62.10       55.26     10.02 o 
  13   2   1      154.74      159.64     11.86 o 
  14   2   1        3.62       -6.16      7.89 o 
  15   2   1        5.04        2.52      9.25 o 
  16   2   1        0.50        9.07     10.18 o 
 -16   3   1        0.06       -0.87      8.59 o 
 -15   3   1        1.93       -1.77      8.82 o 
 -14   3   1       64.58       54.44     19.03 o 
 -13   3   1        5.17        1.19      6.49 o 
 -12   3   1      109.16      126.04     15.27 o 
 -11   3   1       11.69       17.73      6.44 o 
 -10   3   1       56.40       61.27      7.14 o 
  -9   3   1       44.28       50.91      6.82 o 
  -8   3   1      334.78      336.43      6.81 o 
  -7   3   1      254.36      274.74      6.05 o 
  -6   3   1     1242.26     1246.07     11.50 o 
  -5   3   1      174.16      167.65      4.14 o 
  -4   3   1     1048.88     1046.86      7.85 o 
  -3   3   1      588.36      574.35      4.82 o 
  -2   3   1     3928.33     3901.23     27.31 o 
  -1   3   1      687.15      630.42      4.45 o 
   0   3   1   156520.94   163171.72    963.28 o 
   1   3   1      113.22      115.41      2.71 o 
   2   3   1    17370.86    17954.68    121.41 o 
   3   3   1      324.04      307.51      4.87 o 
   4   3   1       19.08        9.76      3.23 o 
   5   3   1      725.85      723.76     10.27 o 
   6   3   1      166.01      164.80      5.66 o 
   7   3   1      384.70      372.20      6.99 o 
   8   3   1       44.71       50.91      5.52 o 
   9   3   1      125.56      132.80      7.27 o 
  10   3   1       98.20       80.83     14.83 o 
  11   3   1        8.97        9.18      6.76 o 
  12   3   1       18.15       14.43      7.33 o 
  13   3   1        0.72       -1.49      6.68 o 
  14   3   1        9.78        4.65      7.77 o 
  15   3   1        4.33        1.57     12.90 o 
  16   3   1        1.16       -3.21     10.23 o 
 -16   4   1        6.63        2.20      8.23 o 
 -15   4   1        0.83        1.92      9.06 o 
 -14   4   1       24.33        6.73      8.26 o 
 -13   4   1        0.89        3.45      6.06 o 
 -12   4   1        9.49       17.80      6.29 o 
 -11   4   1        9.01       18.61      5.96 o 
 -10   4   1       62.61       63.79      6.02 o 
  -9   4   1      172.00      181.48      5.36 o 
  -8   4   1      322.87      347.07      8.11 o 
  -7   4   1     1151.41     1139.32     11.47 o 
  -6   4   1      281.01      284.59      5.49 o 
  -5   4   1      508.20      523.54      5.52 o 
  -4   4   1     1595.06     1588.48     10.24 o 
  -3   4   1      752.91      718.42      5.35 o 
  -2   4   1      998.62      937.57      6.07 o 
  -1   4   1      376.53      344.99      3.21 o 
   0   4   1     7415.56     7513.51     58.79 o 
   1   4   1      882.56      825.41     10.10 o 
   2   4   1     5227.84     5201.85     34.98 o 
   3   4   1      254.18      253.70      4.88 o 
   4   4   1      936.03      948.46      8.27 o 
   5   4   1      747.28      788.49     10.71 o 
   6   4   1      775.94      797.16      7.29 o 
   7   4   1      132.74      142.17      5.11 o 
   8   4   1       31.07       30.91      4.81 o 
   9   4   1      189.47      202.45      6.67 o 
  10   4   1        4.39       10.48      5.54 o 
  11   4   1      630.50      614.19     11.91 o 
  12   4   1       29.56       16.78      8.30 o 
  13   4   1       22.11       11.29      8.55 o 
  14   4   1        0.78       -0.39      6.72 o 
  15   4   1        2.20        0.70      7.40 o 
 -15   5   1        2.21        0.66      7.74 o 
 -14   5   1       14.74       -0.72      7.06 o 
 -13   5   1       23.92       17.24      6.85 o 
 -12   5   1      131.99      144.18     19.11 o 
 -11   5   1       87.67       89.54      5.99 o 
 -10   5   1       32.17       47.64      4.57 o 
  -9   5   1       12.99       15.46      3.39 o 
  -8   5   1      436.13      466.58      6.65 o 
  -7   5   1      128.90      127.59      3.81 o 
  -6   5   1      267.39      302.13      4.49 o 
  -5   5   1      109.39      117.09      3.54 o 
  -4   5   1     3222.39     2772.18    468.93 o 
  -3   5   1      330.03      331.85      3.78 o 
  -2   5   1     1846.17     1827.21      9.64 o 
  -1   5   1       30.16       33.13      2.11 o 
   0   5   1      114.96      118.49      2.70 o 
   1   5   1       27.85       30.73      2.36 o 
   2   5   1     2990.70     3012.88     26.15 o 
   3   5   1      319.47      303.65      4.74 o 
   4   5   1      941.45      971.74      7.76 o 
   5   5   1      466.43      443.45      5.11 o 
   6   5   1      637.50      683.87      7.44 o 
   7   5   1      279.66      294.93      5.99 o 
   8   5   1      144.50      162.62      5.33 o 
   9   5   1      232.31      250.41      5.71 o 
  10   5   1        7.25        5.40      3.70 o 
  11   5   1       15.67       18.40      4.86 o 
  12   5   1        3.92       -4.89      7.41 o 
  13   5   1       38.83       17.14     11.68 o 
  14   5   1       58.00        2.36      5.04 o 
  15   5   1        1.96        0.73      7.59 o 
 -15   6   1        2.46       -0.70      7.31 o 
 -14   6   1        1.96        0.00      5.45 o 
 -13   6   1       18.96        5.99      6.20 o 
 -12   6   1       14.27        8.61      3.82 o 
 -11   6   1       97.89      109.77      7.26 o 
 -10   6   1        2.82        1.69      3.34 o 
  -9   6   1       21.34       18.63      3.13 o 
  -8   6   1       51.42       58.33      3.94 o 
  -7   6   1       15.30       14.08      3.97 o 
  -6   6   1       27.17       27.62      3.71 o 
  -5   6   1       55.30       54.30      3.13 o 
  -4   6   1      158.56      160.44     17.30 o 
  -3   6   1       72.51       79.94      2.51 o 
  -2   6   1     7043.90     7104.90     32.38 o 
  -1   6   1      225.81      225.52      4.18 o 
   0   6   1     2714.93     2900.01     19.51 o 
   1   6   1       68.46       67.19      2.93 o 
   2   6   1     6228.29     6277.18     36.49 o 
   3   6   1       65.96       78.53      3.07 o 
   4   6   1      780.11      826.02     10.65 o 
   5   6   1      203.37      225.01      4.26 o 
   6   6   1       15.71       12.15      2.93 o 
   7   6   1       31.99       34.55      3.68 o 
   8   6   1       70.01       74.59      4.07 o 
   9   6   1       13.10       15.47      4.18 o 
  10   6   1       81.23       89.20      4.45 o 
  11   6   1        2.83        1.89      3.88 o 
  12   6   1       51.93       14.41     11.38 o 
  13   6   1        0.44        0.93      5.47 o 
  14   6   1       12.13        0.35      8.37 o 
 -14   7   1        2.17        1.47      6.61 o 
 -13   7   1        1.27        2.18      6.98 o 
 -12   7   1        5.05       -1.02      4.20 o 
 -11   7   1       20.18       15.44      6.70 o 
 -10   7   1      178.69      185.25      8.54 o 
  -9   7   1       17.13       21.80      3.56 o 
  -8   7   1       27.05       21.42      3.59 o 
  -7   7   1        0.69       -0.78      3.20 o 
  -6   7   1      448.10      477.25      9.28 o 
  -5   7   1      185.21      174.99      3.88 o 
  -4   7   1       69.64       73.05      4.18 o 
  -3   7   1       78.98       75.05      2.55 o 
  -2   7   1      343.58      344.70      4.63 o 
  -1   7   1        1.53        4.02      2.15 o 
   0   7   1      713.91      722.99      5.75 o 
   1   7   1       52.35       54.66      2.88 o 
   2   7   1     2085.95     2090.91     12.36 o 
   3   7   1       35.22       36.74      2.89 o 
   4   7   1       33.41       25.93      3.74 o 
   5   7   1       47.52       48.67      3.61 o 
   6   7   1       29.84       37.99      4.06 o 
   7   7   1       30.34       21.75      3.43 o 
   8   7   1       18.73       19.27      3.29 o 
   9   7   1      178.16      183.48      4.79 o 
  10   7   1       38.72       38.21      7.14 o 
  11   7   1       37.22       22.02      7.66 o 
  12   7   1      107.24      119.51      5.79 o 
  13   7   1        0.59        3.93      6.47 o 
  14   7   1        3.90        9.34      9.82 o 
 -13   8   1        9.86        6.57      7.58 o 
 -12   8   1       28.72       12.97      7.85 o 
 -11   8   1       16.70        7.02      5.21 o 
 -10   8   1       86.72       87.02     11.70 o 
  -9   8   1       13.89       15.42      3.08 o 
  -8   8   1       55.70       62.38      7.86 o 
  -7   8   1       71.80       74.38      4.38 o 
  -6   8   1        4.22        7.27      3.95 o 
  -5   8   1       17.40       14.39      2.57 o 
  -4   8   1      549.73      526.45      5.42 o 
  -3   8   1       33.46       30.56      2.69 o 
  -2   8   1     1098.52     1042.85      9.97 o 
  -1   8   1       68.63       76.12      3.69 o 
   0   8   1      230.79      240.44      3.67 o 
   1   8   1       10.65       12.49      2.42 o 
   2   8   1      419.39      425.53      5.22 o 
   3   8   1        3.87        6.38      2.83 o 
   4   8   1      431.89      436.11      7.81 o 
   5   8   1        0.45       -0.42      2.97 o 
   6   8   1       70.70       82.83      4.62 o 
   7   8   1       75.28       81.43      4.87 o 
   8   8   1       80.37       79.75      9.08 o 
   9   8   1       88.22       85.52      7.73 o 
  10   8   1       69.91       69.57      8.39 o 
  11   8   1        7.15        6.40      4.66 o 
  12   8   1        8.03        2.99      5.42 o 
  13   8   1        2.36        0.37      6.79 o 
 -12   9   1        1.20       -0.57      4.63 o 
 -11   9   1       18.83        3.80      7.72 o 
 -10   9   1        8.29        4.11      3.29 o 
  -9   9   1       16.51       15.98      3.58 o 
  -8   9   1        9.96        9.53      2.84 o 
  -7   9   1       20.54       20.63      2.92 o 
  -6   9   1       80.89       93.24      5.08 o 
  -5   9   1       66.80       65.13      3.11 o 
  -4   9   1      275.94      279.71      6.56 o 
  -3   9   1      129.45      126.22      3.94 o 
  -2   9   1      275.04      277.25      4.77 o 
  -1   9   1       24.34       27.31      2.73 o 
   0   9   1      842.26      836.89     12.38 o 
   1   9   1       77.05       81.36      3.58 o 
   2   9   1     1580.33     1600.34     21.99 o 
   3   9   1       85.82       81.31      3.61 o 
   4   9   1      707.69      773.14     16.03 o 
   5   9   1       45.05       39.22      4.43 o 
   6   9   1       19.00       16.55      3.68 o 
   7   9   1       28.72       21.71      3.62 o 
   8   9   1       16.85       14.02      3.80 o 
   9   9   1       14.19        9.49      4.20 o 
  10   9   1        5.84        4.43      4.16 o 
  11   9   1        3.33        2.29      4.81 o 
  12   9   1        1.75       -3.60      4.67 o 
 -11  10   1       25.25       10.55     10.98 o 
 -10  10   1        1.53        6.67      9.21 o 
  -9  10   1       27.31       20.58      4.69 o 
  -8  10   1       11.96        9.43      3.06 o 
  -7  10   1        7.41        5.88      2.59 o 
  -6  10   1        8.91       10.02      3.59 o 
  -5  10   1        1.95        1.63      2.32 o 
  -4  10   1      189.40      191.51      5.09 o 
  -3  10   1       22.69       18.83      3.00 o 
  -2  10   1      141.56      161.19      4.07 o 
  -1  10   1       20.02       20.76      2.75 o 
   0  10   1       77.52       77.75      3.29 o 
   1  10   1       26.58       24.12      3.38 o 
   2  10   1       58.39       68.84      4.26 o 
   3  10   1       34.26       28.97      3.97 o 
   4  10   1       26.94       29.87      3.54 o 
   5  10   1       27.25       22.82      3.37 o 
   6  10   1       10.78       14.74      3.75 o 
   7  10   1        4.11        6.74      3.62 o 
   8  10   1        3.27        5.71      3.36 o 
   9  10   1       27.39       19.04      4.79 o 
  10  10   1       16.75        7.09      4.88 o 
  11  10   1        0.76       -1.95      5.17 o 
  -9  11   1        2.02       -0.18      7.80 o 
  -8  11   1        3.85        9.89     10.79 o 
  -7  11   1        3.88        3.80      8.32 o 
  -6  11   1       47.78       35.97      8.18 o 
  -5  11   1        7.25        7.69      4.10 o 
  -4  11   1      297.56      274.30      8.33 o 
  -3  11   1       14.05       11.64      2.81 o 
  -2  11   1       33.04       33.52      3.28 o 
  -1  11   1       16.37       18.43      3.64 o 
   0  11   1        6.11        3.99      3.03 o 
   1  11   1        1.15        4.21      3.42 o 
   2  11   1       57.37       54.13      6.55 o 
   3  11   1        2.29        5.90      3.18 o 
   4  11   1       89.04       80.73      5.16 o 
   5  11   1        6.63        7.71      3.71 o 
   6  11   1       34.17       22.89      5.55 o 
   7  11   1        0.39        2.65      3.58 o 
   8  11   1       22.93       15.06      4.66 o 
   9  11   1        3.42        6.35      4.98 o 
  -7  12   1        8.96        3.36     14.74 o 
  -6  12   1       19.72       14.29      9.16 o 
  -5  12   1        0.94       -2.50      8.68 o 
  -4  12   1       79.09       37.25     22.95 o 
  -3  12   1        5.94        2.82      6.19 o 
  -2  12   1       37.97       20.84      5.55 o 
  -1  12   1        2.72        1.31      3.78 o 
   0  12   1       15.04        8.03      4.11 o 
   1  12   1        3.94        3.31      3.50 o 
   2  12   1      171.09      140.34      5.46 o 
   3  12   1        2.49        3.64      3.69 o 
   4  12   1      224.53      215.94     17.66 o 
   5  12   1        3.01        2.58     11.40 o 
   6  12   1        9.07       13.99      7.57 o 
   7  12   1        6.04        7.32      7.85 o 
  -4  13   1        1.08        9.39      8.07 o 
  -3  13   1       31.27       36.24      7.24 o 
  -2  13   1       17.98       11.29      6.74 o 
  -1  13   1        2.89        1.39      7.14 o 
   0  13   1        2.76       -1.56      4.91 o 
   1  13   1        5.12       -0.92      8.44 o 
   2  13   1       47.31       44.80      6.60 o 
   3  13   1        7.53        5.64      9.52 o 
   4  13   1       44.81       47.03     12.08 o 
 -16   0   2       30.05       22.84     23.97 o 
 -14   0   2      244.44      288.78     16.90 o 
 -12   0   2       21.52       13.19     13.61 o 
 -10   0   2       70.93       86.20     17.53 o 
  -8   0   2       53.99       67.94     14.42 o 
  -6   0   2     3070.69     3079.99     40.15 o 
  -2   0   2    10072.21     9736.72     49.31 o 
   2   0   2    75732.08    74587.98    600.10 o 
   4   0   2     8656.48     8729.87    150.34 o 
   6   0   2      149.84      150.59     13.81 o 
   8   0   2      647.46      658.32     17.10 o 
  10   0   2      313.99      322.09     15.99 o 
  12   0   2       47.33       43.13     14.17 o 
  14   0   2       32.22        0.20     12.12 o 
  16   0   2       16.62       27.66     18.33 o 
 -17   1   2        2.39        0.46      7.12 o 
 -16   1   2       13.79       31.14     10.15 o 
 -15   1   2       21.24       11.65      5.56 o 
 -14   1   2       14.96        5.05      6.71 o 
 -13   1   2       56.55       68.06     11.05 o 
 -12   1   2       27.00       21.94      7.89 o 
 -11   1   2       24.49       24.25      6.36 o 
 -10   1   2       23.39       26.97      6.32 o 
  -9   1   2      298.38      283.84      7.30 o 
  -8   1   2      613.58      680.28     10.33 o 
  -7   1   2      853.34      864.38     11.10 o 
  -6   1   2       17.67       26.14      5.22 o 
  -5   1   2      413.51      359.21      8.53 o 
  -4   1   2      258.49      230.99      4.77 o 
  -3   1   2     1217.02     1095.56      8.43 o 
  -2   1   2     8066.06     7908.75     55.61 o 
  -1   1   2      694.27      602.57      4.15 o 
   1   1   2      565.68      507.08      5.23 o 
   2   1   2    11940.66    11465.85     63.56 o 
   3   1   2     1225.92     1111.70     10.77 o 
   4   1   2        3.61        2.71      3.01 o 
   5   1   2      363.17      364.00      6.52 o 
   6   1   2      118.36      150.89      6.72 o 
   7   1   2      328.44      331.98      7.12 o 
   8   1   2       55.46       66.24      5.79 o 
   9   1   2       81.04       76.09      7.83 o 
  10   1   2      130.47      128.95     11.37 o 
  11   1   2      111.84      125.22     10.57 o 
  12   1   2       57.34       54.71     12.47 o 
  13   1   2      189.54      197.14     12.86 o 
  14   1   2        6.39        5.72      9.92 o 
  15   1   2       22.36       11.35     12.02 o 
  16   1   2        1.23        4.08     10.60 o 
 -16   2   2        4.78       13.94      9.00 o 
 -15   2   2        3.38        1.35      5.08 o 
 -14   2   2       53.55       64.50     12.88 o 
 -13   2   2       10.40        4.05      6.84 o 
 -12   2   2       83.64       88.22     11.09 o 
 -11   2   2       96.60       90.46     11.09 o 
 -10   2   2        1.99       -0.40      5.21 o 
  -9   2   2      328.91      329.64     14.56 o 
  -8   2   2      705.31      721.05     10.47 o 
  -7   2   2      175.39      172.17      7.15 o 
  -6   2   2     1373.89     1455.01     22.85 o 
  -5   2   2      582.82      554.84      7.37 o 
  -4   2   2     3149.25     2915.05     20.25 o 
  -3   2   2       47.39       40.37      1.70 o 
  -2   2   2     5459.13     5336.25     42.07 o 
  -1   2   2      268.20      254.52      4.13 o 
   0   2   2      166.84      141.61      2.38 o 
   1   2   2      130.99      116.75      4.94 o 
   2   2   2     2556.80     2456.90     18.54 o 
   3   2   2      661.64      651.47      8.16 o 
   4   2   2      287.26      295.88      6.35 o 
   5   2   2      116.11      113.61      5.01 o 
   6   2   2      202.57      210.27      5.95 o 
   7   2   2      321.81      352.46      8.04 o 
   8   2   2        2.02        2.68      4.35 o 
   9   2   2      156.10      149.04      8.91 o 
  10   2   2       26.32       35.76      6.70 o 
  11   2   2       50.73       61.73      9.82 o 
  12   2   2       23.56       16.67     15.15 o 
  13   2   2       47.53       14.13     20.42 o 
  14   2   2       63.25       49.65     39.27 o 
  15   2   2        4.99        2.33      9.17 o 
  16   2   2       14.89       29.85     12.01 o 
 -16   3   2        4.89        8.48      7.98 o 
 -15   3   2        7.09        2.87      5.72 o 
 -14   3   2        3.30       -0.05      5.49 o 
 -13   3   2       34.12       31.82      6.49 o 
 -12   3   2        4.44        3.54      5.56 o 
 -11   3   2        7.84        8.94      4.85 o 
 -10   3   2       61.86       77.99      5.71 o 
  -9   3   2      385.08      390.52      6.98 o 
  -8   3   2       30.49       38.64      4.96 o 
  -7   3   2      730.08      705.94      8.86 o 
  -6   3   2       13.32       11.32      3.58 o 
  -5   3   2       13.04       15.31      2.32 o 
  -4   3   2      729.64      745.39      5.17 o 
  -3   3   2      569.21      517.62      3.51 o 
  -2   3   2     2839.01     2794.49     12.16 o 
  -1   3   2      108.89      113.21      3.36 o 
   0   3   2     6324.69     6420.01     31.04 o 
   1   3   2      208.28      210.66      3.44 o 
   2   3   2     3548.10     3358.38     23.74 o 
   3   3   2       78.03       70.63      3.28 o 
   4   3   2     1347.55     1260.58     12.25 o 
   5   3   2      254.89      264.55      7.24 o 
   6   3   2      331.45      312.98     15.73 o 
   7   3   2       32.01       38.20      4.69 o 
   8   3   2       13.76       11.76      5.36 o 
   9   3   2       60.43       62.55      7.02 o 
  10   3   2       12.19       17.94      7.12 o 
  11   3   2       18.22       18.51      7.44 o 
  12   3   2        2.23        2.38      8.05 o 
  13   3   2        3.17        1.40      8.01 o 
  14   3   2       14.97        2.74      9.07 o 
  15   3   2        5.46        2.29      8.21 o 
  16   3   2        3.48      -10.79     12.67 o 
 -16   4   2        6.59       17.61      9.13 o 
 -15   4   2        2.27        3.97      7.52 o 
 -14   4   2       59.13       34.70     17.35 o 
 -13   4   2        0.38       -0.02      5.03 o 
 -12   4   2        3.56        4.79      5.74 o 
 -11   4   2       78.15       96.36      6.93 o 
 -10   4   2       87.61       90.87      6.19 o 
  -9   4   2      110.24      115.88      6.61 o 
  -8   4   2      166.39      178.00      4.49 o 
  -7   4   2      256.93      251.23      5.88 o 
  -6   4   2     3536.43     3808.49     24.17 o 
  -5   4   2      867.58      906.51      6.91 o 
  -4   4   2     1787.24     1769.10     10.36 o 
  -3   4   2     1389.71     1348.61      6.95 o 
  -2   4   2     5360.66     5624.99     34.14 o 
  -1   4   2      138.20      139.76      2.53 o 
   0   4   2     1127.62     1194.15      7.00 o 
   1   4   2      296.89      272.97      4.78 o 
   2   4   2      821.75      707.79     49.46 o 
   3   4   2      774.82      762.66      7.46 o 
   4   4   2     1244.29     1227.60      9.87 o 
   5   4   2      390.23      393.66      4.93 o 
   6   4   2       94.63       92.84      4.29 o 
   7   4   2      510.05      513.94      8.49 o 
   8   4   2       16.42       17.96      4.75 o 
   9   4   2      288.20      256.76      6.94 o 
  10   4   2       97.16      104.32      7.25 o 
  11   4   2       29.38       23.32      6.98 o 
  12   4   2       55.39       40.32     15.88 o 
  13   4   2        6.54        0.04      6.98 o 
  14   4   2       25.68        0.20      9.42 o 
  15   4   2       15.37       -0.30      7.50 o 
 -15   5   2        4.69        0.75      9.73 o 
 -14   5   2       24.91        9.87      7.09 o 
 -13   5   2        8.31        6.61      3.24 o 
 -12   5   2       81.45       83.78      3.90 o 
 -11   5   2       48.12       55.83      4.39 o 
 -10   5   2      175.45      173.32      4.46 o 
  -9   5   2       71.65       73.80      3.55 o 
  -8   5   2       52.09       52.34      2.76 o 
  -7   5   2      578.91      611.21      7.96 o 
  -6   5   2      761.84      732.29      6.56 o 
  -5   5   2      462.63      495.00      5.24 o 
  -4   5   2      278.75      311.01      4.13 o 
  -3   5   2      604.31      588.96      4.46 o 
  -2   5   2     2365.55     2254.87     14.75 o 
  -1   5   2       86.49       91.19      2.35 o 
   0   5   2     1480.09     1419.58     10.36 o 
   1   5   2       64.08       63.33      2.97 o 
   2   5   2      141.84      148.15      3.40 o 
   3   5   2      535.65      531.11      7.15 o 
   4   5   2      461.40      448.26      6.37 o 
   5   5   2      351.54      364.24      4.79 o 
   6   5   2      340.19      330.06      5.54 o 
   7   5   2      545.19      556.98     10.85 o 
   8   5   2       55.99       59.14      4.46 o 
   9   5   2      354.46      370.19      6.98 o 
  10   5   2      168.37      177.51      8.76 o 
  11   5   2       87.59      103.32      7.59 o 
  12   5   2       16.10        6.50      6.53 o 
  13   5   2       19.65        0.13      8.26 o 
  14   5   2        3.28        0.79      8.70 o 
  15   5   2       11.00        0.33      9.34 o 
 -15   6   2       14.60       11.38     11.62 o 
 -14   6   2        7.22        1.83      9.59 o 
 -13   6   2       29.36        4.21      7.56 o 
 -12   6   2        9.03        5.08      2.95 o 
 -11   6   2       29.69       23.98      4.19 o 
 -10   6   2       19.92       21.70      3.07 o 
  -9   6   2       65.43       76.17      4.82 o 
  -8   6   2        3.25        4.97      3.35 o 
  -7   6   2       25.69       27.67      3.23 o 
  -6   6   2      361.79      364.51      4.53 o 
  -5   6   2       10.12        8.61      1.78 o 
  -4   6   2      120.51      127.69      3.72 o 
  -3   6   2       15.30       16.93      1.74 o 
  -2   6   2      122.66      118.23      4.45 o 
  -1   6   2      202.72      202.06      3.00 o 
   0   6   2     2575.20     2535.81     13.77 o 
   1   6   2       96.13       97.93      3.93 o 
   2   6   2     3262.79     3398.85     30.53 o 
   3   6   2      208.50      218.04      4.27 o 
   4   6   2      128.76      135.70      4.03 o 
   5   6   2        3.32        3.30      2.63 o 
   6   6   2      155.64      145.75      4.21 o 
   7   6   2      118.65      128.30      4.49 o 
   8   6   2        1.68        5.17      3.50 o 
   9   6   2       68.87       66.01      5.67 o 
  10   6   2       51.82       47.04      5.93 o 
  11   6   2       10.53        6.47      4.00 o 
  12   6   2        5.65        1.99      3.90 o 
  13   6   2        4.14        0.76      4.28 o 
  14   6   2        4.40       -1.51      4.36 o 
 -14   7   2       18.19        8.77      7.29 o 
 -13   7   2       16.56        6.52      6.54 o 
 -12   7   2        5.92        3.41      7.04 o 
 -11   7   2       92.32      125.96      8.16 o 
 -10   7   2       16.10       14.86      4.18 o 
  -9   7   2      130.87      145.96      8.35 o 
  -8   7   2       74.10       83.81      4.55 o 
  -7   7   2       92.65      101.42      3.52 o 
  -6   7   2       61.19       65.78      3.70 o 
  -5   7   2      254.50      271.27     33.24 o 
  -4   7   2      305.14      308.95      3.51 o 
  -3   7   2      261.83      262.12      4.19 o 
  -2   7   2      780.69      808.13      7.22 o 
  -1   7   2       40.91       45.62      2.85 o 
   0   7   2      835.53      811.67      6.74 o 
   1   7   2      168.70      172.87      3.52 o 
   2   7   2      559.49      562.60      5.64 o 
   3   7   2       66.37       65.10      6.14 o 
   4   7   2       83.27       90.59      3.79 o 
   5   7   2       14.52       16.41      3.86 o 
   6   7   2       36.08       41.42      3.82 o 
   7   7   2       82.37      100.22      5.20 o 
   8   7   2       22.17       21.42      3.66 o 
   9   7   2       45.56       40.28      5.37 o 
  10   7   2       15.26       10.96      4.02 o 
  11   7   2       36.61       16.43      4.90 o 
  12   7   2       13.73        8.05      4.38 o 
  13   7   2        1.09        3.21      4.58 o 
  14   7   2        0.21        0.90      7.35 o 
 -13   8   2       21.55        6.98      6.49 o 
 -12   8   2       10.24        5.87      5.60 o 
 -11   8   2       39.91        6.18      6.66 o 
 -10   8   2       20.95       17.83      6.57 o 
  -9   8   2       52.94       45.31      6.03 o 
  -8   8   2       18.89       22.11      2.67 o 
  -7   8   2        7.13        7.91      2.68 o 
  -6   8   2       28.45       27.39      2.63 o 
  -5   8   2       46.75       49.99      2.53 o 
  -4   8   2      781.31      802.80      6.86 o 
  -3   8   2       67.99       70.19      3.43 o 
  -2   8   2      303.02      338.31      4.73 o 
  -1   8   2       74.40       72.84      3.05 o 
   0   8   2       30.90       30.67      2.65 o 
   1   8   2       60.30       70.86      3.51 o 
   2   8   2      207.63      201.32      4.68 o 
   3   8   2       40.51       41.28      3.16 o 
   4   8   2       27.96       23.96      4.12 o 
   5   8   2       39.29       40.60      3.92 o 
   6   8   2        2.19        2.73      3.42 o 
   7   8   2       22.55       23.56      3.63 o 
   8   8   2      125.81      148.57      5.47 o 
   9   8   2       49.91       62.98      6.77 o 
  10   8   2        7.49        3.71      3.67 o 
  11   8   2       13.68       11.66      4.12 o 
  12   8   2        0.27        0.87      4.56 o 
  13   8   2       18.17        9.51      8.51 o 
 -12   9   2        1.63        2.42      5.31 o 
 -11   9   2        2.50       -0.23      5.78 o 
 -10   9   2       14.81        9.44      4.95 o 
  -9   9   2       14.59        9.54      2.68 o 
  -8   9   2        2.26        3.22      2.94 o 
  -7   9   2       26.84       31.59      2.97 o 
  -6   9   2       20.21       24.62      3.22 o 
  -5   9   2       14.10       14.22      3.00 o 
  -4   9   2      818.42      824.74     16.84 o 
  -3   9   2       53.02       51.80      2.97 o 
  -2   9   2      585.96      579.20      7.03 o 
  -1   9   2       75.41       81.61      4.72 o 
   0   9   2      510.74      538.43     10.19 o 
   1   9   2       27.63       30.98      4.18 o 
   2   9   2     1204.23     1243.86     15.69 o 
   3   9   2       13.90       10.00      3.78 o 
   4   9   2      378.00      372.26      6.20 o 
   5   9   2        4.50        6.73      3.49 o 
   6   9   2       14.71       12.88      3.44 o 
   7   9   2       41.54       48.46      4.29 o 
   8   9   2       18.27       19.46      3.61 o 
   9   9   2       16.98       15.57      4.47 o 
  10   9   2       46.24       23.27      5.77 o 
  11   9   2        5.45        6.33      4.38 o 
  12   9   2        9.01        7.53      5.38 o 
 -11  10   2       16.29        3.82      8.69 o 
 -10  10   2       21.54       14.99     17.75 o 
  -9  10   2       10.19        8.58     11.66 o 
  -8  10   2       11.29        9.98      5.10 o 
  -7  10   2       26.08       26.76      3.20 o 
  -6  10   2       15.98       15.49      4.49 o 
  -5  10   2       27.49       26.50      3.93 o 
  -4  10   2        3.88        4.60      2.42 o 
  -3  10   2        1.62        1.98      2.38 o 
  -2  10   2      198.14      197.32      4.82 o 
  -1  10   2       11.84        9.47      2.50 o 
   0  10   2       63.13       61.94      4.77 o 
   1  10   2       33.23       32.36      4.01 o 
   2  10   2      418.95      433.25      6.62 o 
   3  10   2        0.40        1.56      3.71 o 
   4  10   2       21.83       18.67      4.22 o 
   5  10   2        0.38        1.88      4.08 o 
   6  10   2        1.99        3.32      3.33 o 
   7  10   2        3.32        6.54      4.43 o 
   8  10   2        2.43        1.93      3.75 o 
   9  10   2       55.58       57.99      7.56 o 
  10  10   2        5.92        8.20      4.35 o 
 -10  11   2       23.07       16.02     17.15 o 
  -9  11   2        4.49       15.92     10.65 o 
  -8  11   2       21.55       13.09     18.86 o 
  -7  11   2        0.68        7.07      9.12 o 
  -6  11   2       30.67       22.15     10.27 o 
  -5  11   2        4.04        7.99     10.78 o 
  -4  11   2       49.77       46.28      3.87 o 
  -3  11   2       29.90       26.20      3.68 o 
  -2  11   2       83.67       73.08      6.41 o 
  -1  11   2       14.97       14.09      3.27 o 
   0  11   2        8.26        6.18      3.56 o 
   1  11   2        0.60        2.47      3.28 o 
   2  11   2       34.79       25.51      7.19 o 
   3  11   2       25.24       24.80      3.48 o 
   4  11   2       15.35       12.66      3.69 o 
   5  11   2        2.31        2.15      3.17 o 
   6  11   2       13.84       10.14      3.52 o 
   7  11   2       26.89       18.79      4.66 o 
   8  11   2       14.82       10.05      5.09 o 
   9  11   2       43.95       29.31      8.41 o 
  -7  12   2        5.06        2.39     15.51 o 
  -6  12   2        6.94        2.41     11.43 o 
  -5  12   2        7.69        4.48     13.59 o 
  -4  12   2       26.61       27.23      7.26 o 
  -3  12   2       17.05       16.52      6.47 o 
  -2  12   2        6.50        6.61      4.98 o 
  -1  12   2        0.92       -1.02      3.43 o 
   0  12   2       21.69        5.57      3.31 o 
   1  12   2        4.60        4.07      3.48 o 
   2  12   2      140.55      124.94      5.51 o 
   3  12   2        7.54        3.12      3.55 o 
   4  12   2      218.87      211.82      5.80 o 
   5  12   2        0.91       -1.97      3.29 o 
   6  12   2       51.08       38.22      7.68 o 
   7  12   2        5.55        3.92      5.61 o 
  -4  13   2       37.76       17.03     15.46 o 
  -3  13   2        0.52        1.44      6.52 o 
  -2  13   2       29.22       10.73      9.10 o 
  -1  13   2        1.63        5.93      5.18 o 
   0  13   2       25.09       15.46      6.53 o 
   1  13   2        4.12        1.22      3.87 o 
   2  13   2       93.83      105.70     11.26 o 
   3  13   2        7.56        5.22      5.21 o 
   4  13   2       29.57       27.04      7.69 o 
 -17   0   3        7.31        3.74     10.40 o 
 -15   0   3        8.75        7.78      5.54 o 
 -13   0   3      144.65      149.68     12.98 o 
 -11   0   3       29.67       46.76      9.13 o 
  -9   0   3      316.70      345.44      9.20 o 
  -7   0   3       64.96       63.99      7.59 o 
  -5   0   3      663.33      609.58      8.22 o 
  -3   0   3     5095.06     5063.88     33.73 o 
  -1   0   3      401.66      345.17      7.77 o 
   1   0   3     1588.12     1433.60     22.03 o 
   3   0   3     2635.98     2397.73     22.27 o 
   5   0   3     1889.64     1912.33     20.39 o 
   7   0   3       70.29       61.89      7.89 o 
   9   0   3       36.92       37.88     10.81 o 
  11   0   3      156.82      173.35     16.04 o 
  15   0   3       12.80        8.15     15.94 o 
 -17   1   3        7.42        6.39      7.57 o 
 -16   1   3       39.71       36.56      8.20 o 
 -15   1   3       11.66        6.67      4.34 o 
 -14   1   3      175.29      197.45      6.60 o 
 -13   1   3        1.85        4.12      4.16 o 
 -12   1   3        6.83        5.99      5.12 o 
 -11   1   3       74.90       91.67      9.22 o 
 -10   1   3       11.12        7.98      5.55 o 
  -9   1   3      186.02      195.63     10.55 o 
  -8   1   3       76.78       98.29      5.90 o 
  -7   1   3      232.89      239.14      5.68 o 
  -6   1   3     1577.16     1763.57     14.71 o 
  -5   1   3        0.37        4.42      2.59 o 
  -4   1   3     1974.29     1845.02     10.61 o 
  -3   1   3     1111.16     1068.99      6.10 o 
  -2   1   3     1946.21     1759.89     10.14 o 
  -1   1   3      100.15       80.31      2.07 o 
   0   1   3     1155.26     1119.94      7.87 o 
   1   1   3      439.25      377.64      5.73 o 
   2   1   3    11198.20    10955.51     61.26 o 
   3   1   3      149.84      149.52      4.25 o 
   4   1   3      387.26      373.90      6.15 o 
   5   1   3      432.55      444.84     10.18 o 
   6   1   3       67.99       78.21      5.51 o 
   7   1   3       16.69       19.98      5.25 o 
   8   1   3      182.99      185.49      6.76 o 
   9   1   3       72.79       74.77      6.69 o 
  10   1   3       26.27       25.28      7.00 o 
  11   1   3        6.88       12.79      8.89 o 
  12   1   3        7.17       11.79     11.20 o 
  13   1   3       35.67       21.39     20.38 o 
  14   1   3        3.27        1.86     11.60 o 
  15   1   3        0.42        6.57     13.22 o 
  16   1   3       39.21       47.95     14.18 o 
 -17   2   3        0.43       -7.58      8.46 o 
 -16   2   3        7.35       11.16      8.01 o 
 -15   2   3        2.45       -4.92      4.92 o 
 -14   2   3       16.29        1.11      6.14 o 
 -13   2   3      139.99      135.87      8.23 o 
 -12   2   3       77.08       83.20      6.08 o 
 -11   2   3      247.15      253.80      7.29 o 
 -10   2   3       56.00       50.77      4.59 o 
  -9   2   3     1227.22     1296.95     11.98 o 
  -8   2   3      216.80      262.35      8.82 o 
  -7   2   3     2288.77     2280.83     20.14 o 
  -6   2   3     1221.46     1182.46     11.06 o 
  -5   2   3      672.90      630.43      8.71 o 
  -4   2   3      435.26      368.18      3.00 o 
  -3   2   3     1560.20     1424.70      8.77 o 
  -2   2   3    14714.05    14817.76     68.72 o 
  -1   2   3       92.87      101.18      5.58 o 
   0   2   3     7953.67     7944.82     65.25 o 
   1   2   3      283.95      272.74      4.30 o 
   2   2   3     4091.52     3910.97     32.52 o 
   3   2   3      227.29      224.50      4.45 o 
   4   2   3      276.30      256.29      5.81 o 
   5   2   3      132.65      116.23      5.26 o 
   6   2   3      345.20      349.79      8.84 o 
   7   2   3       51.49       56.90      6.64 o 
   8   2   3       91.44       87.26      5.93 o 
   9   2   3       37.75       43.23      6.20 o 
  10   2   3      246.35      243.14     13.76 o 
  11   2   3       39.61       36.86      7.79 o 
  12   2   3       20.67       10.74      9.17 o 
  13   2   3       11.51        0.97      8.61 o 
  14   2   3        0.54        1.07      9.09 o 
  15   2   3        5.10        1.54     12.75 o 
  16   2   3        3.32        7.22     11.42 o 
 -16   3   3       14.69       10.76      7.08 o 
 -15   3   3       19.20        4.57      5.12 o 
 -14   3   3       18.31       10.99      5.44 o 
 -13   3   3       14.39       10.08      5.56 o 
 -12   3   3       52.47       47.02      5.74 o 
 -11   3   3       19.99       22.22      5.64 o 
 -10   3   3       31.85       37.77      5.47 o 
  -9   3   3        5.02        8.57      5.13 o 
  -8   3   3      130.71      134.53      7.18 o 
  -7   3   3       72.08       71.85      4.73 o 
  -6   3   3     1207.27     1234.23      9.62 o 
  -5   3   3       80.79       86.36      2.22 o 
  -4   3   3      326.22      314.90      3.70 o 
  -3   3   3       46.06       47.66      1.97 o 
  -2   3   3     5389.69     5197.42     37.24 o 
  -1   3   3      813.49      755.83      5.42 o 
   0   3   3      326.73      344.38      5.19 o 
   1   3   3      400.11      361.39     54.32 o 
   2   3   3      597.03      552.24      6.71 o 
   3   3   3      132.15      127.31      5.05 o 
   4   3   3     1252.87     1289.39     12.01 o 
   5   3   3      133.01      118.23      5.46 o 
   6   3   3      222.19      237.90      9.08 o 
   7   3   3       27.38       35.14      6.57 o 
   8   3   3      275.08      301.72      8.53 o 
   9   3   3       83.36       84.14      8.55 o 
  10   3   3      425.10      447.00     10.55 o 
  11   3   3        0.41        6.45      6.71 o 
  12   3   3       11.45       -0.30      7.58 o 
  13   3   3       38.98       21.83     20.67 o 
  14   3   3        2.05       -0.13      6.80 o 
  15   3   3        2.88       18.20     14.77 o 
 -16   4   3        7.51        8.97      6.64 o 
 -15   4   3        6.77        5.84      6.31 o 
 -14   4   3        8.83        4.03      8.34 o 
 -13   4   3       53.55       37.86     13.05 o 
 -12   4   3        7.82        5.85      5.49 o 
 -11   4   3       89.46       95.74      6.44 o 
 -10   4   3        3.11        2.84      2.28 o 
  -9   4   3      380.11      402.74      6.81 o 
  -8   4   3       75.76       86.14      4.92 o 
  -7   4   3      933.65      919.60      7.71 o 
  -6   4   3       44.76       55.63      3.48 o 
  -5   4   3      803.53      854.56      5.86 o 
  -4   4   3      111.85      117.03      2.82 o 
  -3   4   3     1821.29     1811.65      8.91 o 
  -2   4   3     4113.97     4352.84     32.90 o 
  -1   4   3      272.00      260.74      3.21 o 
   0   4   3      994.31      948.74      6.66 o 
   1   4   3       24.08       26.21      2.65 o 
   2   4   3     5164.15     5122.86     35.44 o 
   3   4   3      141.24      148.92      6.05 o 
   4   4   3      136.85      145.04      5.93 o 
   5   4   3      913.56      905.71     19.37 o 
   6   4   3      189.69      181.43      6.37 o 
   7   4   3      418.30      429.61     11.49 o 
   8   4   3       31.40       37.53      6.34 o 
   9   4   3       50.24       52.49      6.55 o 
  10   4   3       53.27       62.41     12.17 o 
  11   4   3       41.57       37.81      6.63 o 
  12   4   3        6.32        8.60      6.26 o 
  13   4   3       46.49        0.32      7.31 o 
  14   4   3        3.45        0.67      7.40 o 
  15   4   3        8.45        1.08      9.16 o 
 -16   5   3        3.96       14.11     10.19 o 
 -15   5   3        0.29        8.15      5.94 o 
 -14   5   3        3.07        1.11      5.80 o 
 -13   5   3       62.18       26.29     14.40 o 
 -12   5   3       66.29       58.61      9.42 o 
 -11   5   3       18.15       15.60      2.76 o 
 -10   5   3       68.74       68.94      4.30 o 
  -9   5   3      571.61      615.63      7.40 o 
  -8   5   3       13.02       15.13      2.15 o 
  -7   5   3      572.03      612.38      9.51 o 
  -6   5   3      210.28      221.64      3.82 o 
  -5   5   3      556.41      581.21      4.61 o 
  -4   5   3     1335.23     1482.75      8.45 o 
  -3   5   3      176.98      179.66      2.67 o 
  -2   5   3     2628.67     2681.33     16.53 o 
  -1   5   3       62.22       63.53      2.84 o 
   0   5   3      189.93      169.76      3.71 o 
   1   5   3       88.95       82.67      3.06 o 
   2   5   3      788.57      767.91    129.78 o 
   3   5   3        7.29        3.93      2.76 o 
   4   5   3      102.07      114.48      5.62 o 
   5   5   3       77.42       75.56      3.93 o 
   6   5   3       88.92       96.91      4.03 o 
   7   5   3       29.74       28.50      4.23 o 
   8   5   3      223.65      222.82      5.68 o 
   9   5   3      128.56      133.28      9.04 o 
  10   5   3       29.08       28.54      5.84 o 
  11   5   3        9.46        8.99      6.16 o 
  12   5   3       27.58       20.18      8.63 o 
  13   5   3       46.70        0.96      7.16 o 
  14   5   3        0.70       -0.19      7.26 o 
  15   5   3        9.70        1.40      8.30 o 
 -15   6   3        4.89       -4.37      6.55 o 
 -14   6   3       14.68       15.11     11.01 o 
 -13   6   3        1.98       -0.08      4.74 o 
 -12   6   3        9.09        8.66      3.17 o 
 -11   6   3       27.72       26.37      3.57 o 
 -10   6   3        9.23       11.13      3.81 o 
  -9   6   3       72.33       60.29      4.18 o 
  -8   6   3       14.06       14.04      2.94 o 
  -7   6   3       58.58       57.82      4.83 o 
  -6   6   3       60.67       65.03      2.83 o 
  -5   6   3       10.52        9.59      1.78 o 
  -4   6   3     1356.35     1369.60     10.71 o 
  -3   6   3      199.73      196.18      3.15 o 
  -2   6   3      120.37      100.45      2.77 o 
  -1   6   3       22.93       19.11      1.78 o 
   0   6   3     1134.52     1091.47      8.00 o 
   1   6   3      137.00      127.56      3.45 o 
   2   6   3      959.67      964.49      9.10 o 
   3   6   3       33.06       41.95      3.72 o 
   4   6   3      412.79      441.57      5.22 o 
   5   6   3       22.25       19.37      3.88 o 
   6   6   3      424.63      437.34      6.21 o 
   7   6   3       30.86       31.79      3.94 o 
   8   6   3       30.92       32.93      4.90 o 
   9   6   3       12.68       10.58      4.03 o 
  10   6   3       13.03       12.45      4.60 o 
  11   6   3       68.35       60.24     10.35 o 
  12   6   3       16.25       14.76      6.41 o 
  13   6   3        3.24       -1.65      5.39 o 
  14   6   3       19.30       15.93      8.25 o 
 -14   7   3       28.21       19.06     12.98 o 
 -13   7   3       12.83       12.07      6.25 o 
 -12   7   3        9.05        4.88      5.45 o 
 -11   7   3       17.10       10.57      3.81 o 
 -10   7   3        4.24        3.01      2.80 o 
  -9   7   3        2.32        2.59      2.18 o 
  -8   7   3       12.90       12.59      3.47 o 
  -7   7   3       89.70       95.10      3.33 o 
  -6   7   3      108.27      110.06      5.46 o 
  -5   7   3      359.73      386.56      5.37 o 
  -4   7   3      465.81      495.18      5.49 o 
  -3   7   3      111.46      113.19      4.14 o 
  -2   7   3      707.43      748.89      6.03 o 
  -1   7   3      133.94      139.77      3.87 o 
   0   7   3      907.40      923.08      7.55 o 
   1   7   3       51.23       49.29      2.91 o 
   2   7   3      349.72      333.70      5.11 o 
   3   7   3       23.78       25.32      3.25 o 
   4   7   3      211.99      203.95      4.30 o 
   5   7   3       50.84       58.41      4.21 o 
   6   7   3       23.62       22.15      4.32 o 
   7   7   3       14.37       19.26      4.00 o 
   8   7   3       64.43       64.89      4.64 o 
   9   7   3      107.98      117.34      6.56 o 
  10   7   3       17.78       11.65      4.77 o 
  11   7   3       50.55       26.17     10.88 o 
  12   7   3        0.91        2.97      5.37 o 
  13   7   3        5.19       -1.35      5.03 o 
 -13   8   3        9.14        1.90      8.22 o 
 -12   8   3       13.24        7.12      5.47 o 
 -11   8   3        1.98       -0.07      6.13 o 
 -10   8   3       48.11       37.39     10.24 o 
  -9   8   3        3.73        7.22      3.89 o 
  -8   8   3       40.87       34.62      6.22 o 
  -7   8   3       15.47       12.73      2.82 o 
  -6   8   3       99.59       96.86      6.31 o 
  -5   8   3      143.62      137.59      4.92 o 
  -4   8   3      183.20      203.78      5.67 o 
  -3   8   3      242.09      242.38      3.70 o 
  -2   8   3      440.65      486.67      6.17 o 
  -1   8   3       37.98       42.20      2.79 o 
   0   8   3      603.13      542.22      6.60 o 
   1   8   3       38.45       35.56      3.77 o 
   2   8   3      185.77      204.34      4.27 o 
   3   8   3       54.94       60.58      4.80 o 
   4   8   3      225.54      220.28      5.08 o 
   5   8   3        5.20        4.12      3.07 o 
   6   8   3       24.70       22.75      3.49 o 
   7   8   3        5.08        6.69      3.92 o 
   8   8   3       25.27       20.34      5.09 o 
   9   8   3       43.61       50.19      5.51 o 
  10   8   3       29.75       20.01      5.44 o 
  11   8   3       11.47       10.57      4.55 o 
  12   8   3        8.89        6.56      4.60 o 
 -12   9   3        9.64       -0.48      8.06 o 
 -11   9   3        8.21        1.19      9.74 o 
 -10   9   3        5.13        3.25      6.11 o 
  -9   9   3        1.90       -0.88      4.41 o 
  -8   9   3        2.69       -1.64      2.93 o 
  -7   9   3       26.46       17.01      3.32 o 
  -6   9   3        3.01        3.41      2.05 o 
  -5   9   3      156.44      163.01      5.24 o 
  -4   9   3       47.31       50.78      3.97 o 
  -3   9   3      177.77      168.70      4.70 o 
  -2   9   3      418.59      414.01      6.40 o 
  -1   9   3      165.32      170.36      4.11 o 
   0   9   3      651.38      688.62      7.70 o 
   1   9   3        7.49        7.17      2.91 o 
   2   9   3       18.01       19.44      4.09 o 
   3   9   3       67.87       73.23      4.32 o 
   4   9   3       92.26       95.38      5.48 o 
   5   9   3       26.73       25.69      4.21 o 
   6   9   3      121.43      129.49      4.76 o 
   7   9   3        2.50        3.38      3.96 o 
   8   9   3       19.41       21.38      5.37 o 
   9   9   3       52.11       50.59      7.26 o 
  10   9   3        8.51        8.10      4.63 o 
  11   9   3       24.21       27.07      6.79 o 
 -11  10   3       27.52       27.91     22.41 o 
 -10  10   3        8.24       15.18     13.24 o 
  -9  10   3        4.04        4.44      9.53 o 
  -8  10   3        1.98        1.42      8.57 o 
  -7  10   3        7.14        1.82      3.53 o 
  -6  10   3       32.88       25.46      2.92 o 
  -5  10   3       13.62        9.63      2.30 o 
  -4  10   3       53.87       44.44      3.70 o 
  -3  10   3        7.71        5.05      1.90 o 
  -2  10   3      292.82      317.61      7.69 o 
  -1  10   3        5.15        5.83      2.92 o 
   0  10   3       52.77       57.96      4.16 o 
   1  10   3       16.83       18.40      3.75 o 
   2  10   3       41.43       31.03      3.86 o 
   3  10   3       17.93       13.10      3.63 o 
   4  10   3       28.40       28.62      3.37 o 
   5  10   3        5.07        4.44      3.48 o 
   6  10   3       26.91       26.22      4.18 o 
   7  10   3       29.52       29.12      4.49 o 
   8  10   3       23.41       16.17      4.95 o 
   9  10   3       27.04       17.06      4.52 o 
  10  10   3        1.00        6.05      4.49 o 
 -10  11   3       22.56       25.45     17.31 o 
  -9  11   3        3.44       -3.75     13.01 o 
  -8  11   3        1.27        9.32     11.11 o 
  -7  11   3        6.05        7.05     12.19 o 
  -6  11   3       13.17        7.13      8.69 o 
  -5  11   3       16.99       18.51      9.95 o 
  -4  11   3       47.04       51.40      6.61 o 
  -3  11   3        7.91        8.40      3.37 o 
  -2  11   3      192.55      200.85      8.60 o 
  -1  11   3        5.94        4.61      2.78 o 
   0  11   3        0.59        1.07      3.45 o 
   1  11   3        6.16        4.30      3.48 o 
   2  11   3       18.32       17.22      3.73 o 
   3  11   3        3.96        4.45      3.54 o 
   4  11   3       30.08       43.09      4.15 o 
   5  11   3        8.14       14.06      4.69 o 
   6  11   3       14.57       10.98      4.68 o 
   7  11   3       10.33       11.90      4.36 o 
   8  11   3       39.78       40.50      5.72 o 
   9  11   3        9.11        5.65      4.19 o 
  -8  12   3        0.45       10.15     10.62 o 
  -7  12   3        3.71       16.30     11.29 o 
  -6  12   3        3.77        3.65      9.83 o 
  -5  12   3       22.88       22.17      9.49 o 
  -4  12   3       45.46       44.80      8.10 o 
  -3  12   3       20.24       19.39      6.64 o 
  -2  12   3       35.10       27.36      8.72 o 
  -1  12   3        3.89        0.68      4.15 o 
   0  12   3       19.93       23.59      7.03 o 
   1  12   3        3.42        1.79      2.73 o 
   2  12   3      115.01      109.00      7.86 o 
   3  12   3        8.98        9.06      3.82 o 
   4  12   3       49.42       41.79      4.86 o 
   5  12   3        7.89       11.62      3.96 o 
   6  12   3        5.36        4.13      3.68 o 
   7  12   3       33.61       33.97      4.91 o 
  -4  13   3        3.71       -1.22      6.76 o 
  -3  13   3        2.99        7.92      7.53 o 
  -2  13   3       21.81       17.09      6.02 o 
  -1  13   3        2.79        1.07      6.08 o 
   0  13   3       18.22       14.53      5.17 o 
   1  13   3        0.51       -1.10      3.94 o 
   2  13   3       76.95       72.87      9.53 o 
   3  13   3        3.57        0.57      8.93 o 
 -16   0   4      100.29      101.54     10.34 o 
 -14   0   4       21.55       18.65      7.81 o 
 -12   0   4       58.64       62.16      9.76 o 
 -10   0   4       41.92       42.83      4.42 o 
  -8   0   4      396.88      459.86      6.46 o 
  -6   0   4      154.21      161.37      6.97 o 
  -4   0   4       98.53       96.12      2.58 o 
  -2   0   4    27623.51    27655.67    177.84 o 
   0   0   4    12514.77    12204.65     91.67 o 
   2   0   4     7585.63     7441.70     58.77 o 
   4   0   4     8637.48     9023.70     73.42 o 
   6   0   4      498.31      492.10     15.03 o 
   8   0   4      331.24      309.01     14.21 o 
  10   0   4      790.25      806.98     34.08 o 
  12   0   4       10.90       17.85     13.96 o 
  14   0   4       12.48        3.99     14.91 o 
  16   0   4       45.93       52.14     21.15 o 
 -17   1   4        1.37        9.58     13.23 o 
 -16   1   4        0.08        2.75      4.36 o 
 -15   1   4        5.25        5.85      3.64 o 
 -14   1   4       17.24       15.98      4.45 o 
 -13   1   4       92.44       89.22      5.19 o 
 -12   1   4       23.90       19.40      3.61 o 
 -11   1   4      148.00      157.43      5.64 o 
 -10   1   4       71.04       65.56      4.42 o 
  -9   1   4      860.81      888.71      8.51 o 
  -8   1   4      222.71      243.94      4.78 o 
  -7   1   4     1327.44     1303.75     12.21 o 
  -6   1   4      856.45      843.29      8.40 o 
  -5   1   4     1042.42      931.55      6.34 o 
  -4   1   4     1754.80     1636.66      8.94 o 
  -3   1   4     1185.88     1108.27      8.64 o 
  -2   1   4    30574.01    30436.74    235.21 o 
  -1   1   4      412.30      406.89      4.86 o 
   0   1   4     9594.37     9196.99     52.40 o 
   1   1   4      293.27      269.44      5.32 o 
   2   1   4      889.70      859.25      7.72 o 
   3   1   4      794.69      731.38      9.63 o 
   4   1   4       50.20       56.07      4.12 o 
   5   1   4     1212.21     1228.50     13.17 o 
   6   1   4      216.81      234.72      5.59 o 
   7   1   4      244.51      249.23      7.77 o 
   8   1   4      180.07      194.53      7.45 o 
   9   1   4      347.48      346.17     10.33 o 
  10   1   4       60.68       65.42      8.07 o 
  11   1   4        4.80        3.39     10.98 o 
  12   1   4        4.46        1.24     10.11 o 
  13   1   4       23.99       18.51     13.95 o 
  14   1   4        2.66        5.60     10.39 o 
  15   1   4        5.92       14.50     12.11 o 
 -17   2   4        7.30       11.82      8.24 o 
 -16   2   4        8.98       20.15      7.14 o 
 -15   2   4        0.26        2.05      4.59 o 
 -14   2   4        2.25        3.31      3.25 o 
 -13   2   4       66.20       56.50      7.52 o 
 -12   2   4       58.57       58.82      4.81 o 
 -11   2   4       57.49       55.71      4.38 o 
 -10   2   4       48.95       44.45      4.85 o 
  -9   2   4       16.23       24.50      4.16 o 
  -8   2   4      307.01      282.13      7.67 o 
  -7   2   4       53.07       42.99      3.87 o 
  -6   2   4      503.28      528.60      6.20 o 
  -5   2   4     1349.69     1275.46      8.49 o 
  -4   2   4     3929.78     3757.58     23.70 o 
  -3   2   4       98.38       94.66      1.78 o 
  -2   2   4    11110.29    10835.18     48.36 o 
  -1   2   4      275.25      268.57      3.03 o 
   0   2   4     3384.54     3268.06     29.53 o 
   1   2   4      117.10      109.81      3.30 o 
   2   2   4      291.77      286.98      5.97 o 
   3   2   4      277.66      293.09      6.14 o 
   4   2   4      233.51      246.36      6.21 o 
   5   2   4     1354.79     1349.21     12.65 o 
   6   2   4       10.92       10.47      4.34 o 
   7   2   4      222.16      233.35      7.47 o 
   8   2   4        5.51        5.44      5.62 o 
   9   2   4      358.29      390.31     10.66 o 
  10   2   4       13.45       15.59      7.07 o 
  11   2   4       36.93       43.11      8.20 o 
  12   2   4       14.10        7.59     10.86 o 
  13   2   4        5.11        0.79     10.62 o 
  14   2   4        3.97       -5.07     12.73 o 
  15   2   4       30.18       31.86     23.11 o 
 -16   3   4       17.12        6.43      6.65 o 
 -15   3   4       22.36       13.17      6.45 o 
 -14   3   4        9.53        6.44      3.27 o 
 -13   3   4      182.03      193.35      7.26 o 
 -12   3   4       12.40        8.13      5.64 o 
 -11   3   4       48.02       44.43      6.23 o 
 -10   3   4       17.70       24.53      6.02 o 
  -9   3   4       64.18       73.38      4.92 o 
  -8   3   4       27.60       31.83      6.50 o 
  -7   3   4      725.23      716.83      6.24 o 
  -6   3   4       33.35       49.02      3.93 o 
  -5   3   4      698.04      707.96      7.89 o 
  -4   3   4      219.73      194.52      2.60 o 
  -3   3   4      272.50      249.84      2.29 o 
  -2   3   4      173.56      162.30      4.92 o 
  -1   3   4      294.21      264.28      2.91 o 
   0   3   4     3876.75     3773.92     39.05 o 
   1   3   4       21.36       22.01      2.92 o 
   2   3   4     2677.13     2572.09     17.00 o 
   3   3   4       52.51       52.47      5.38 o 
   4   3   4      316.72      308.82     14.87 o 
   5   3   4      392.53      371.25      8.41 o 
   6   3   4      996.30      974.19     16.57 o 
   7   3   4      165.91      180.80      6.33 o 
   8   3   4      138.83      144.17      6.85 o 
   9   3   4       98.92      105.97      8.47 o 
  10   3   4       38.38       40.03      8.19 o 
  11   3   4      594.12      649.38     14.54 o 
  12   3   4       25.46       10.92      7.63 o 
  13   3   4       82.49       91.76     54.59 o 
  14   3   4        1.33       -0.08     11.64 o 
  15   3   4       14.19        0.26      9.27 o 
 -16   4   4        1.90       -1.53      6.99 o 
 -15   4   4        8.98       -1.29      5.80 o 
 -14   4   4        2.44        5.87      4.57 o 
 -13   4   4        7.88        5.81      2.29 o 
 -12   4   4       51.08       54.13      8.67 o 
 -11   4   4       27.51       30.39      3.15 o 
 -10   4   4       20.75       24.84      3.09 o 
  -9   4   4       79.72       82.70      2.91 o 
  -8   4   4       37.55       37.40      3.07 o 
  -7   4   4      545.52      538.45      4.74 o 
  -6   4   4      226.46      246.73      5.19 o 
  -5   4   4      201.81      203.37      3.57 o 
  -4   4   4     1413.92     1373.24     10.74 o 
  -3   4   4      348.89      334.75      4.83 o 
  -2   4   4     1941.99     2015.40     13.98 o 
  -1   4   4      161.52      159.07      2.65 o 
   0   4   4      975.96      876.47      6.07 o 
   1   4   4       35.95       28.94      3.67 o 
   2   4   4      455.49      465.96     11.01 o 
   3   4   4      322.48      334.47      6.52 o 
   4   4   4     1466.37     1432.03     16.91 o 
   5   4   4      704.34      685.20     15.98 o 
   6   4   4      379.68      382.71      7.31 o 
   7   4   4      220.53      217.72     12.65 o 
   8   4   4      330.66      334.75     10.53 o 
   9   4   4      930.85      947.31     17.04 o 
  10   4   4       48.65       49.89      8.60 o 
  11   4   4       83.91      106.66      8.49 o 
  12   4   4        0.23        2.16      5.92 o 
  13   4   4       21.69       -0.55      6.00 o 
  14   4   4        8.42       -0.18      7.12 o 
  15   4   4        0.25       -0.11      8.92 o 
 -16   5   4        2.25       -1.98      6.68 o 
 -15   5   4        0.54        2.05      5.30 o 
 -14   5   4       19.00       12.60      6.93 o 
 -13   5   4       25.16        5.66      5.59 o 
 -12   5   4       32.21       25.95      5.57 o 
 -11   5   4      175.63      149.59      7.20 o 
 -10   5   4        1.05        2.98      2.01 o 
  -9   5   4      209.52      211.25      6.51 o 
  -8   5   4      193.86      199.60      8.25 o 
  -7   5   4       13.67       12.54      3.05 o 
  -6   5   4      158.61      161.64      4.58 o 
  -5   5   4      359.41      380.91      8.52 o 
  -4   5   4     1836.43     1802.08     18.91 o 
  -3   5   4       51.83       56.66      3.62 o 
  -2   5   4      408.52      436.08      6.17 o 
  -1   5   4      203.31      198.62      3.65 o 
   0   5   4      198.04      195.35      7.19 o 
   1   5   4       92.18       93.31      2.52 o 
   2   5   4       92.32       97.37      3.52 o 
   3   5   4      560.85      533.24      6.16 o 
   4   5   4       57.67       59.10      3.49 o 
   5   5   4      497.98      477.72      8.44 o 
   6   5   4       12.73       17.92      4.07 o 
   7   5   4      243.01      255.03      9.72 o 
   8   5   4      159.20      160.75      6.36 o 
   9   5   4      315.00      319.10      8.16 o 
  10   5   4       34.43       42.09      6.93 o 
  11   5   4      219.18      244.49     10.54 o 
  12   5   4       14.55        3.40      5.78 o 
  13   5   4       12.99       -0.31      6.62 o 
  14   5   4        0.78        0.28      8.24 o 
 -15   6   4       30.70       31.52     12.69 o 
 -14   6   4        3.09        1.84      4.71 o 
 -13   6   4        0.95        5.20      5.46 o 
 -12   6   4       14.25        5.65      5.10 o 
 -11   6   4      232.35      237.08      8.70 o 
 -10   6   4       14.41       10.64      6.23 o 
  -9   6   4      229.22      250.30      6.61 o 
  -8   6   4       58.60       58.75      4.40 o 
  -7   6   4      159.49      169.51      6.01 o 
  -6   6   4       69.92       74.34      4.17 o 
  -5   6   4       45.94       47.59      4.65 o 
  -4   6   4       16.37       18.82      1.21 o 
  -3   6   4      161.36      137.40     11.54 o 
  -2   6   4     1357.41     1301.20     18.38 o 
  -1   6   4      291.45      293.22      4.28 o 
   0   6   4      774.45      796.48      8.28 o 
   1   6   4       97.83       97.10      3.06 o 
   2   6   4      570.66      564.21      5.70 o 
   3   6   4       21.88       23.82      3.19 o 
   4   6   4        5.01        4.54      3.12 o 
   5   6   4        5.10        6.26      3.22 o 
   6   6   4        6.53        4.64      3.44 o 
   7   6   4       62.79       73.05      5.10 o 
   8   6   4       91.21      100.10      4.98 o 
   9   6   4      223.39      233.80      6.53 o 
  10   6   4       81.38       88.51      7.04 o 
  11   6   4       23.41       13.15      6.58 o 
  12   6   4       26.87       19.10      6.63 o 
  13   6   4       55.75       42.51     16.78 o 
  14   6   4        1.61        0.54      6.17 o 
 -14   7   4        4.79        6.29      5.63 o 
 -13   7   4        1.71        3.14      4.35 o 
 -12   7   4        7.90        3.43      5.50 o 
 -11   7   4       94.07       88.03     27.97 o 
 -10   7   4       26.24       32.79      9.09 o 
  -9   7   4       36.75       35.38      4.33 o 
  -8   7   4       22.65       24.37      3.67 o 
  -7   7   4      218.49      222.63      7.13 o 
  -6   7   4      129.46      129.02      4.34 o 
  -5   7   4       25.58       32.37      3.07 o 
  -4   7   4        5.72        7.92      1.55 o 
  -3   7   4      267.95      271.46      5.90 o 
  -2   7   4      793.10      792.06      8.67 o 
  -1   7   4       24.88       28.17      2.11 o 
   0   7   4      441.27      431.56      5.93 o 
   1   7   4        7.45       10.15      3.24 o 
   2   7   4      118.79      125.27      8.09 o 
   3   7   4       88.26       87.06      3.66 o 
   4   7   4      109.21      111.17      4.23 o 
   5   7   4      254.73      264.53      5.42 o 
   6   7   4       43.87       50.73      4.34 o 
   7   7   4       35.38       42.09      4.18 o 
   8   7   4       17.10       15.94      4.73 o 
   9   7   4      166.61      175.58      7.64 o 
  10   7   4        6.64        8.95      4.39 o 
  11   7   4       43.24       47.62     11.99 o 
  12   7   4        1.89        1.07      4.52 o 
  13   7   4        0.91        3.21      5.03 o 
 -13   8   4       32.08       20.69      8.98 o 
 -12   8   4       63.95        3.18     10.53 o 
 -11   8   4       20.26        5.16      6.29 o 
 -10   8   4       22.48       13.95      6.38 o 
  -9   8   4       32.79       35.81      9.99 o 
  -8   8   4       19.34       22.10      3.35 o 
  -7   8   4       11.06       15.11      3.95 o 
  -6   8   4       73.86       72.12      3.70 o 
  -5   8   4      123.76      111.08      3.71 o 
  -4   8   4      164.97      161.87      5.58 o 
  -3   8   4       36.45       34.44      2.13 o 
  -2   8   4      706.49      718.20      7.16 o 
  -1   8   4       86.57       95.60      3.33 o 
   0   8   4      417.57      436.52      5.82 o 
   1   8   4        2.45        4.80      3.03 o 
   2   8   4       56.28       54.71      2.96 o 
   3   8   4        4.81        6.70      3.05 o 
   4   8   4        9.57       13.92      3.08 o 
   5   8   4       54.27       53.12      3.70 o 
   6   8   4       57.72       72.81      4.79 o 
   7   8   4       11.46       14.38      3.84 o 
   8   8   4       98.39      103.33      6.12 o 
   9   8   4       39.99       27.57      5.83 o 
  10   8   4       12.72       14.96      4.72 o 
  11   8   4       10.45        5.24      5.23 o 
  12   8   4       10.75        5.51      5.23 o 
 -12   9   4        2.63       -1.58     23.66 o 
 -11   9   4       30.87        1.43     11.59 o 
 -10   9   4        2.58        3.41     11.28 o 
  -9   9   4       44.55       34.54     11.80 o 
  -8   9   4        2.09        1.74      3.50 o 
  -7   9   4       23.37       18.88      5.75 o 
  -6   9   4       43.65       37.04      5.48 o 
  -5   9   4       32.88       34.18      4.47 o 
  -4   9   4      275.09      255.50      7.10 o 
  -3   9   4        7.31        5.31      2.13 o 
  -2   9   4      692.17      766.24     10.91 o 
  -1   9   4       56.17       55.02      2.90 o 
   0   9   4      839.01      807.01      7.99 o 
   1   9   4       28.15       26.93      3.14 o 
   2   9   4      232.85      221.34      5.76 o 
   3   9   4       86.44       83.99      4.39 o 
   4   9   4       81.24       69.99      4.18 o 
   5   9   4       19.80       22.27      3.81 o 
   6   9   4       50.07       55.58      5.25 o 
   7   9   4      136.72      151.32      5.70 o 
   8   9   4       53.51       54.85      4.77 o 
   9   9   4        1.99        0.92      3.76 o 
  10   9   4       19.89       21.12      5.80 o 
  11   9   4       24.42       20.27      5.67 o 
 -11  10   4       39.70       -0.68     12.98 o 
 -10  10   4        6.92       12.74     14.84 o 
  -9  10   4       14.30       12.81     12.22 o 
  -8  10   4        0.13       -3.56     14.95 o 
  -7  10   4        9.82       13.07      9.08 o 
  -6  10   4        7.71       21.17      9.02 o 
  -5  10   4       76.33       73.28      5.89 o 
  -4  10   4       30.52       32.53      5.73 o 
  -3  10   4       27.49       22.78      2.45 o 
  -2  10   4       15.60       16.19      2.29 o 
  -1  10   4        8.44        9.43      3.57 o 
   0  10   4      182.40      176.06      9.53 o 
   1  10   4       20.61       23.78      2.83 o 
   2  10   4      108.33      106.38      4.45 o 
   3  10   4       36.06       38.92      3.61 o 
   4  10   4      142.28      141.56      5.65 o 
   5  10   4        3.44        0.84      3.66 o 
   6  10   4        9.49        7.25      3.49 o 
   7  10   4       17.90       14.37      4.42 o 
   8  10   4       28.50       23.44      4.81 o 
   9  10   4       19.79       12.95      4.98 o 
  10  10   4       12.23        4.48      4.20 o 
 -10  11   4        7.47       18.75     19.55 o 
  -9  11   4       26.19       13.04     11.10 o 
  -8  11   4       11.31       15.20     10.40 o 
  -7  11   4        3.21       11.71      9.79 o 
  -6  11   4       10.50        3.23     14.13 o 
  -5  11   4       22.96       32.16      6.57 o 
  -4  11   4       73.61       77.45      5.93 o 
  -3  11   4       25.60       24.44      5.76 o 
  -2  11   4       44.90       38.82      3.04 o 
  -1  11   4       32.30       27.34      3.14 o 
   0  11   4       18.41       17.10      3.57 o 
   1  11   4       19.00       17.07      3.75 o 
   2  11   4       24.73       26.34      6.54 o 
   3  11   4        1.91        9.43      3.49 o 
   4  11   4       15.72       11.41      3.85 o 
   5  11   4        7.02        6.85      3.64 o 
   6  11   4       55.25       58.02      6.21 o 
   7  11   4       11.42       12.01      5.01 o 
   8  11   4        9.75       -0.02      3.86 o 
  -7  12   4        3.64        8.90     10.00 o 
  -6  12   4        7.32        4.27      9.21 o 
  -5  12   4        1.60        2.43      5.89 o 
  -4  12   4       34.01       22.31     10.43 o 
  -3  12   4       14.12       11.90      5.65 o 
  -2  12   4       40.63       33.52      5.52 o 
  -1  12   4       12.12        8.97      5.00 o 
   0  12   4       40.05       24.77      9.86 o 
   1  12   4        3.96        1.48      5.62 o 
   2  12   4       24.34       17.14      4.04 o 
   3  12   4       12.33       10.55      4.10 o 
   4  12   4       22.27       24.12      3.95 o 
   5  12   4        6.86        3.04      3.77 o 
   6  12   4       12.26       13.65      5.46 o 
  -4  13   4       19.24       18.51      6.90 o 
  -3  13   4        1.02       -2.43      5.60 o 
  -2  13   4       48.16       39.48     10.33 o 
  -1  13   4        0.71       -0.19      5.21 o 
   0  13   4       24.93       15.87      6.24 o 
   1  13   4        1.60       -1.31      5.08 o 
   2  13   4       71.64       75.47      6.42 o 
   3  13   4        0.52       -0.35      5.10 o 
 -17   0   5       21.50       50.21     14.09 o 
 -15   0   5       16.69        7.72      5.52 o 
 -13   0   5      233.80      244.20     11.00 o 
 -11   0   5       38.59       40.35      6.45 o 
  -9   0   5       93.64       94.29      5.76 o 
  -7   0   5       41.91       34.69      6.18 o 
  -5   0   5      257.24      259.55      4.58 o 
  -3   0   5       96.94       98.65      2.82 o 
  -1   0   5      626.27      561.87      8.89 o 
   1   0   5      417.08      421.66      9.36 o 
   3   0   5      445.85      396.19      8.24 o 
   5   0   5     2219.59     2402.12     38.49 o 
   7   0   5      643.02      636.68     11.99 o 
   9   0   5      407.09      384.77     14.91 o 
  11   0   5     2430.14     2648.97     50.15 o 
  13   0   5       33.87       21.08     25.94 o 
  15   0   5      102.50      104.56     21.69 o 
 -17   1   5        0.27       -7.85      7.85 o 
 -16   1   5       32.60       34.33     10.64 o 
 -15   1   5        0.71       -0.48      3.44 o 
 -14   1   5       87.72       91.47      4.90 o 
 -13   1   5       53.24       48.65      4.26 o 
 -12   1   5       77.01       79.23      3.99 o 
 -11   1   5        6.10        4.96      2.89 o 
 -10   1   5      114.67      119.75      3.36 o 
  -9   1   5        8.95       13.99      2.70 o 
  -8   1   5      362.91      340.90      4.33 o 
  -7   1   5      593.45      625.65      5.83 o 
  -6   1   5      547.58      604.19      6.02 o 
  -5   1   5      495.00      499.14      4.15 o 
  -4   1   5     1959.30     1838.68      8.77 o 
  -3   1   5      469.10      440.91      3.30 o 
  -2   1   5     4147.17     4121.41     19.00 o 
  -1   1   5      943.76      922.25      7.18 o 
   0   1   5     1724.82     1630.78     11.02 o 
   1   1   5      198.41      195.28      4.51 o 
   2   1   5     1066.71     1014.46      8.51 o 
   3   1   5      352.08      372.70      6.15 o 
   4   1   5     1574.67     1602.37     13.51 o 
   5   1   5      258.76      248.42      6.81 o 
   6   1   5      285.41      297.27      7.22 o 
   7   1   5       47.03       56.15      4.83 o 
   8   1   5      101.40       95.52      5.90 o 
   9   1   5      517.52      500.89     13.41 o 
  10   1   5       14.15       21.57      8.63 o 
  11   1   5       61.76       87.28     10.28 o 
  12   1   5        7.28        2.61      8.98 o 
  13   1   5       10.07        8.00     10.24 o 
  14   1   5       13.93       30.33     12.18 o 
  15   1   5        8.25       16.41     15.72 o 
 -17   2   5        0.41        1.27      6.44 o 
 -16   2   5        8.94       12.74     12.02 o 
 -15   2   5        3.98        4.69      5.48 o 
 -14   2   5       27.08       25.23      4.37 o 
 -13   2   5       90.11       86.96      4.56 o 
 -12   2   5       81.11       80.71      3.64 o 
 -11   2   5       18.49       27.45      2.74 o 
 -10   2   5       47.23       51.03      2.71 o 
  -9   2   5       14.61       17.44      2.55 o 
  -8   2   5      779.18      775.95      6.59 o 
  -7   2   5      266.38      260.11      3.04 o 
  -6   2   5       17.06       22.97      2.69 o 
  -5   2   5      127.36      138.17      4.03 o 
  -4   2   5      887.11      845.14      7.08 o 
  -3   2   5     1165.99     1083.66      7.11 o 
  -2   2   5      660.63      594.64      6.44 o 
  -1   2   5      122.27      113.22      2.09 o 
   0   2   5     2710.31     2593.32     24.42 o 
   1   2   5      136.93      127.74      3.44 o 
   2   2   5      236.19      208.86      5.10 o 
   3   2   5       32.97       41.95      4.04 o 
   4   2   5     1477.86     1394.68     12.26 o 
   5   2   5       29.02       37.09      4.54 o 
   6   2   5       90.47       91.55      5.13 o 
   7   2   5      224.97      215.29     10.55 o 
   8   2   5      376.17      371.03      8.85 o 
   9   2   5      124.60      127.79      9.18 o 
  10   2   5      129.42      136.23      9.10 o 
  11   2   5      139.58      150.50     11.01 o 
  12   2   5       44.21       21.04     11.11 o 
  13   2   5       30.94       21.27     20.62 o 
  14   2   5        3.26        4.93     12.56 o 
  15   2   5        8.02        6.88     12.01 o 
 -16   3   5        5.11       12.97      7.87 o 
 -15   3   5       28.82       17.10      5.81 o 
 -14   3   5       18.98       16.01      3.73 o 
 -13   3   5        4.83        7.05      3.44 o 
 -12   3   5       79.02       86.87      5.20 o 
 -11   3   5      104.22      110.50      3.79 o 
 -10   3   5       70.35       68.30      4.96 o 
  -9   3   5       74.54       70.47      2.10 o 
  -8   3   5       25.91       32.33      3.47 o 
  -7   3   5       84.73      101.32      4.09 o 
  -6   3   5      194.94      203.96      3.46 o 
  -5   3   5      346.63      338.29      3.58 o 
  -4   3   5      490.36      468.88      3.21 o 
  -3   3   5       16.75       16.91      1.23 o 
  -2   3   5     1024.84      993.61     10.00 o 
  -1   3   5       31.18       31.99      1.74 o 
   0   3   5      794.93      757.99     13.52 o 
   1   3   5       51.36       50.43      2.58 o 
   2   3   5      334.14      327.25      5.21 o 
   3   3   5      112.57      115.78     12.61 o 
   4   3   5     3174.30     3120.46     33.06 o 
   5   3   5       64.59       83.00      6.67 o 
   6   3   5       83.82       95.59      6.14 o 
   7   3   5       54.87       47.34      7.29 o 
   8   3   5      417.36      416.45      9.35 o 
   9   3   5      405.78      390.57     11.36 o 
  10   3   5      448.97      495.23     11.92 o 
  11   3   5       75.04       47.42     15.27 o 
  12   3   5       40.20       30.10     12.65 o 
  13   3   5       57.05       30.80     22.55 o 
  14   3   5       27.83       17.74     11.89 o 
  15   3   5        0.34      -11.02     14.60 o 
 -16   4   5        0.82       -6.20      6.79 o 
 -15   4   5        5.88        0.06      5.73 o 
 -14   4   5       15.84       18.47      5.70 o 
 -13   4   5       81.97       91.27      6.16 o 
 -12   4   5       17.24       13.24      1.25 o 
 -11   4   5      135.21      148.21      5.36 o 
 -10   4   5      112.07      128.50      4.71 o 
  -9   4   5      276.96      277.54      7.43 o 
  -8   4   5       20.86       29.63      3.16 o 
  -7   4   5      421.34      452.65      5.14 o 
  -6   4   5      301.06      304.71      4.20 o 
  -5   4   5      988.14     1005.07     10.04 o 
  -4   4   5     1477.77     1519.99      8.77 o 
  -3   4   5        3.56        0.19      2.62 o 
  -2   4   5     2750.08     2727.95     36.51 o 
  -1   4   5      144.09      139.68      3.88 o 
   0   4   5     1785.78     1700.53     11.98 o 
   1   4   5      169.34      163.31      4.99 o 
   2   4   5       15.08       19.85      3.37 o 
   3   4   5      134.04      132.94      5.91 o 
   4   4   5       89.17       98.89      5.94 o 
   5   4   5      114.24       93.54      5.15 o 
   6   4   5      135.91      119.91      8.63 o 
   7   4   5      158.80      147.69      6.68 o 
   8   4   5       61.87       76.13      6.88 o 
   9   4   5      544.56      567.18     13.08 o 
  10   4   5       12.07       19.26      7.32 o 
  11   4   5       66.28       79.19      9.90 o 
  12   4   5        8.06        6.43      8.29 o 
  13   4   5        5.98       -1.20      9.37 o 
  14   4   5        2.75        0.43      7.69 o 
 -16   5   5        1.57        0.67      6.07 o 
 -15   5   5        4.14       11.67      6.26 o 
 -14   5   5       11.51       13.72      6.92 o 
 -13   5   5       12.63       11.62      6.57 o 
 -12   5   5        3.47        3.09      3.98 o 
 -11   5   5      196.98      193.19      5.87 o 
 -10   5   5       10.84        7.72      3.59 o 
  -9   5   5      337.76      360.78      8.45 o 
  -8   5   5      151.93      164.89      6.29 o 
  -7   5   5       76.26       69.04      4.21 o 
  -6   5   5      131.72      142.35      4.72 o 
  -5   5   5      414.47      418.98      5.14 o 
  -4   5   5       83.05       82.19      3.59 o 
  -3   5   5       51.79       43.58      3.66 o 
  -2   5   5      206.67      196.88      4.59 o 
  -1   5   5        3.04        2.97      1.13 o 
   0   5   5     1712.84     1750.41     12.95 o 
   1   5   5       89.67       78.63      3.05 o 
   2   5   5      250.17      238.00      5.50 o 
   3   5   5      300.29      291.27      9.22 o 
   4   5   5      580.52      583.60      8.13 o 
   5   5   5      526.21      508.63      7.53 o 
   6   5   5      537.79      539.49      8.11 o 
   7   5   5      144.54      142.04     13.08 o 
   8   5   5       13.70       15.91      6.90 o 
   9   5   5      232.64      246.84     10.25 o 
  10   5   5        0.60        2.36      5.50 o 
  11   5   5       24.66       32.97      8.54 o 
  12   5   5       12.68        7.72      6.52 o 
  13   5   5       26.05        0.98      7.21 o 
  14   5   5       11.81        9.01     11.89 o 
 -15   6   5        3.60       -0.67      4.57 o 
 -14   6   5        7.52        3.45      5.69 o 
 -13   6   5       13.29        4.04      4.36 o 
 -12   6   5      108.45      115.00     21.52 o 
 -11   6   5       22.81       27.92      4.17 o 
 -10   6   5       12.01       10.61      4.02 o 
  -9   6   5       61.28       67.70      5.43 o 
  -8   6   5        3.23        3.41      2.99 o 
  -7   6   5       36.74       34.65      4.87 o 
  -6   6   5       22.53       22.91      1.69 o 
  -5   6   5       64.85       64.77      2.65 o 
  -4   6   5        2.84        4.76      2.47 o 
  -3   6   5       28.49       30.09      3.86 o 
  -2   6   5      411.74      395.16      9.70 o 
  -1   6   5      214.83      210.27      2.90 o 
   0   6   5      849.74      840.27      8.66 o 
   1   6   5       39.19       38.12      2.39 o 
   2   6   5      473.51      456.87      5.92 o 
   3   6   5       18.49       22.56      3.18 o 
   4   6   5       54.42       53.11      4.02 o 
   5   6   5       99.41      103.43      4.47 o 
   6   6   5      420.18      403.36     12.20 o 
   7   6   5      159.49      156.26      5.63 o 
   8   6   5      283.58      273.33      8.35 o 
   9   6   5       50.36       41.78      6.09 o 
  10   6   5      116.63      121.47      6.07 o 
  11   6   5       65.15       53.02     20.77 o 
  12   6   5       12.03        4.24      5.00 o 
  13   6   5       34.97       20.54      9.88 o 
 -14   7   5       12.99        3.65      6.57 o 
 -13   7   5       10.85        6.60      4.71 o 
 -12   7   5        5.94        7.78      3.94 o 
 -11   7   5       36.10       35.79     12.06 o 
 -10   7   5        7.52        6.40      4.12 o 
  -9   7   5        1.31        0.35      2.36 o 
  -8   7   5        3.29        2.86      2.36 o 
  -7   7   5      172.80      177.18      4.75 o 
  -6   7   5        3.40        2.57      1.29 o 
  -5   7   5       37.72       31.68      3.48 o 
  -4   7   5       87.89       85.79      4.79 o 
  -3   7   5       48.65       56.56      4.34 o 
  -2   7   5      115.81      117.76      4.24 o 
  -1   7   5       74.67       75.38      2.28 o 
   0   7   5      281.73      286.92      4.16 o 
   1   7   5        6.06        6.90      2.76 o 
   2   7   5        3.39        3.90      2.35 o 
   3   7   5       79.82       90.93      3.93 o 
   4   7   5      314.62      323.29      8.31 o 
   5   7   5       37.30       39.62      4.91 o 
   6   7   5       39.51       41.83      4.41 o 
   7   7   5       41.20       53.57      4.78 o 
   8   7   5       54.19       62.32      5.83 o 
   9   7   5       84.25       90.21      5.76 o 
  10   7   5       23.10       18.98      4.92 o 
  11   7   5       29.58       29.27      8.08 o 
  12   7   5        6.66        4.06      7.10 o 
  13   7   5        2.26        0.95      5.99 o 
 -13   8   5        1.41        1.47     10.63 o 
 -12   8   5       16.10        9.31      4.36 o 
 -11   8   5       12.07       10.19      4.07 o 
 -10   8   5        1.81       -0.43      2.86 o 
  -9   8   5      105.89      111.72     13.74 o 
  -8   8   5       78.68       69.21      4.58 o 
  -7   8   5       50.79       41.10      2.57 o 
  -6   8   5        6.72        7.57      7.18 o 
  -5   8   5      180.67      163.58      5.33 o 
  -4   8   5       49.50       49.34      4.00 o 
  -3   8   5      107.24      102.90      6.81 o 
  -2   8   5      156.01      161.95      5.87 o 
  -1   8   5       33.36       34.58      2.19 o 
   0   8   5      486.23      484.10      8.27 o 
   1   8   5      213.40      212.41      4.71 o 
   2   8   5       15.45       11.78      3.34 o 
   3   8   5       19.38       18.41      2.98 o 
   4   8   5       19.00       20.94      3.37 o 
   5   8   5        1.65        4.34      3.61 o 
   6   8   5      147.47      156.64      6.16 o 
   7   8   5      225.49      226.52      5.68 o 
   8   8   5       54.07       66.22      5.77 o 
   9   8   5        6.02        2.17      4.63 o 
  10   8   5        1.09        4.14      5.17 o 
  11   8   5       30.32       24.54      7.18 o 
  12   8   5        2.98        8.21      5.67 o 
 -12   9   5       17.29        1.19     14.05 o 
 -11   9   5       37.42        2.35     10.35 o 
 -10   9   5       16.93       -0.95     11.70 o 
  -9   9   5        4.38       -3.90      9.24 o 
  -8   9   5        5.30        2.17      1.74 o 
  -7   9   5       58.27       19.76     20.30 o 
  -6   9   5       14.00       15.64      7.80 o 
  -5   9   5       63.00       56.78      4.54 o 
  -4   9   5       35.55       41.67      5.54 o 
  -3   9   5      130.29      123.69      5.16 o 
  -2   9   5       72.93       60.13      5.81 o 
  -1   9   5       40.96       38.52      2.59 o 
   0   9   5        1.39        3.91      2.72 o 
   1   9   5       50.87       50.78      3.17 o 
   2   9   5      136.78      132.71      6.34 o 
   3   9   5      139.19      143.20      4.60 o 
   4   9   5      163.33      171.18      4.95 o 
   5   9   5        3.02        0.04      3.30 o 
   6   9   5       24.76       36.34      5.70 o 
   7   9   5      168.47      163.92      6.70 o 
   8   9   5       15.29       11.39      4.46 o 
   9   9   5       43.08       56.50      9.40 o 
  10   9   5       13.10       11.05      4.65 o 
  11   9   5        1.89        5.44      5.01 o 
 -11  10   5       31.62       -1.32     12.65 o 
 -10  10   5        5.20       -2.16     11.43 o 
  -9  10   5        9.43       17.28     16.87 o 
  -8  10   5       18.36       12.63     10.09 o 
  -7  10   5        1.95       -2.39     14.07 o 
  -6  10   5       52.48       66.69      7.99 o 
  -5  10   5        5.78        9.63      5.65 o 
  -4  10   5       70.18       76.65      6.05 o 
  -3  10   5        5.43        3.08      4.94 o 
  -2  10   5      311.82      312.32      6.73 o 
  -1  10   5        0.45        1.69      1.99 o 
   0  10   5       58.10       51.72      2.93 o 
   1  10   5       58.77       64.62      3.91 o 
   2  10   5       60.00       70.56      4.46 o 
   3  10   5       37.06       32.57      3.46 o 
   4  10   5       10.12       12.03      3.47 o 
   5  10   5       23.12       17.70      4.14 o 
   6  10   5       13.60       16.44      4.89 o 
   7  10   5        6.16        8.30      3.92 o 
   8  10   5       23.47       16.83      4.88 o 
   9  10   5        5.46        5.16      5.82 o 
  10  10   5        6.36        7.41      4.83 o 
 -10  11   5        0.15       13.59     11.68 o 
  -9  11   5        1.48        8.14     10.82 o 
  -8  11   5        6.92        2.66     11.39 o 
  -7  11   5       15.43        4.78      9.38 o 
  -6  11   5        5.39        4.69      8.90 o 
  -5  11   5       14.38        8.48      5.15 o 
  -4  11   5        5.88        2.00      5.70 o 
  -3  11   5       10.75       10.90      6.07 o 
  -2  11   5       88.62       95.54      7.32 o 
  -1  11   5       32.81       25.97      2.72 o 
   0  11   5      225.83      220.54      9.74 o 
   1  11   5       12.91       10.63      2.57 o 
   2  11   5       64.71       76.83      3.60 o 
   3  11   5        2.07        3.43      3.09 o 
   4  11   5        0.32        0.60      3.53 o 
   5  11   5       50.97       47.71      5.68 o 
   6  11   5       48.22       51.29      4.47 o 
   7  11   5       11.12       10.43      4.35 o 
   8  11   5       12.51       15.32      4.98 o 
  -7  12   5        3.90        5.18      9.96 o 
  -6  12   5        6.00       -3.55     10.63 o 
  -5  12   5       16.37       10.60      5.53 o 
  -4  12   5       25.38       15.75      5.57 o 
  -3  12   5        3.31        2.51      4.74 o 
  -2  12   5       45.28       62.12      6.23 o 
  -1  12   5       10.25        4.15      5.44 o 
   0  12   5        5.64        6.68      4.52 o 
   1  12   5        1.13        0.25      4.91 o 
   2  12   5       13.87       13.00      5.30 o 
   3  12   5       12.30       10.12      3.88 o 
   4  12   5        4.18        3.01      3.49 o 
   5  12   5       11.86       14.08      3.92 o 
   6  12   5       36.90       38.36      4.78 o 
  -4  13   5       12.06       15.57      6.58 o 
  -3  13   5       12.26       22.44      5.72 o 
  -2  13   5        7.00        7.67      5.67 o 
  -1  13   5        6.05        0.92      6.43 o 
   0  13   5       16.39       15.77      9.27 o 
   1  13   5        2.34        9.80      5.41 o 
   2  13   5       10.32        6.53      5.32 o 
 -16   0   6        5.46        9.86      8.56 o 
 -14   0   6       88.38       92.01     28.51 o 
 -12   0   6      355.72      380.28      9.20 o 
 -10   0   6      193.64      192.56      7.19 o 
  -8   0   6       34.58       30.75      3.44 o 
  -6   0   6        4.24        6.25      3.25 o 
  -4   0   6      372.32      362.03      6.22 o 
  -2   0   6      180.68      168.20      8.87 o 
   0   0   6     3141.96     2936.22     26.50 o 
   2   0   6     9419.50     9480.00     75.36 o 
   4   0   6     5527.14     5846.75     50.93 o 
   6   0   6      490.18      541.73     10.80 o 
   8   0   6     1766.40     1744.10     27.28 o 
  10   0   6      422.14      424.05     15.07 o 
  12   0   6      153.32      185.82     18.43 o 
  14   0   6      129.89      152.05     21.34 o 
 -17   1   6        2.48       18.59      9.05 o 
 -16   1   6       14.29       17.44      5.20 o 
 -15   1   6       11.66        5.84      3.68 o 
 -14   1   6        4.96        3.72      3.11 o 
 -13   1   6       96.01       91.13      4.81 o 
 -12   1   6       17.51       23.07      3.24 o 
 -11   1   6       78.87       85.87      3.57 o 
 -10   1   6       69.94       78.78      3.00 o 
  -9   1   6      373.97      360.56      5.96 o 
  -8   1   6      147.57      146.14      3.17 o 
  -7   1   6      680.77      663.57      6.39 o 
  -6   1   6      820.75      840.96      6.20 o 
  -5   1   6     2110.25     2043.71     10.04 o 
  -4   1   6      678.09      676.68      4.73 o 
  -3   1   6     1962.94     1842.61     10.98 o 
  -2   1   6     1946.18     1843.44     11.03 o 
  -1   1   6      120.03      114.42      3.37 o 
   0   1   6     4335.65     3916.72     37.33 o 
   1   1   6       29.83       27.37      3.90 o 
   2   1   6     2966.99     2670.10     18.55 o 
   3   1   6     1120.33     1140.78     10.66 o 
   4   1   6     1298.24     1258.19     11.80 o 
   5   1   6       17.03       21.67      4.99 o 
   6   1   6       30.59       37.91      4.41 o 
   7   1   6      106.09      110.84      5.56 o 
   8   1   6      114.30      123.15      7.90 o 
   9   1   6       98.81       99.33      8.94 o 
  10   1   6      355.09      359.26     12.89 o 
  11   1   6       80.61       76.22     10.56 o 
  12   1   6       12.01        4.75      8.86 o 
  13   1   6       19.93        8.57     13.17 o 
  14   1   6        2.73        7.86     13.88 o 
  15   1   6       26.46       41.49     14.29 o 
 -17   2   6        1.74        5.21      7.96 o 
 -16   2   6       11.28       18.11      7.36 o 
 -15   2   6       11.60       20.06      5.24 o 
 -14   2   6       26.74       26.32      4.94 o 
 -13   2   6       19.36       15.83      2.85 o 
 -12   2   6       40.00       48.41      3.94 o 
 -11   2   6       93.39       86.70      3.82 o 
 -10   2   6       40.75       45.14      2.52 o 
  -9   2   6      195.37      194.56      3.88 o 
  -8   2   6      364.70      350.53      5.64 o 
  -7   2   6      944.53      942.10      8.31 o 
  -6   2   6       46.23       43.20      2.72 o 
  -5   2   6      574.15      538.80      5.80 o 
  -4   2   6     2037.13     2023.80     11.14 o 
  -3   2   6        9.89        9.80      2.26 o 
  -2   2   6     1552.09     1427.83      8.58 o 
  -1   2   6       41.63       39.11      2.46 o 
   0   2   6     1411.94     1288.67      8.61 o 
   1   2   6      316.22      277.87      4.85 o 
   2   2   6      738.96      714.74      8.22 o 
   3   2   6     1542.87     1602.31     15.35 o 
   4   2   6       85.05       84.34      4.96 o 
   5   2   6      112.11      118.89      4.84 o 
   6   2   6       94.02       89.53      5.36 o 
   7   2   6      275.19      290.23      6.78 o 
   8   2   6      243.93      247.44      9.85 o 
   9   2   6      331.98      325.09     11.39 o 
  10   2   6        2.98        1.98      7.87 o 
  11   2   6      119.34      120.84     34.04 o 
  12   2   6        9.51       19.02      8.38 o 
  13   2   6        4.51       -3.10      9.92 o 
  14   2   6       12.51       14.08     14.71 o 
  15   2   6        9.71       17.07     16.33 o 
 -16   3   6        0.22       15.48      6.42 o 
 -15   3   6        3.80        7.33      7.54 o 
 -14   3   6        2.30        2.35      4.67 o 
 -13   3   6       95.08       86.57      6.39 o 
 -12   3   6       65.85       54.33      2.79 o 
 -11   3   6      132.93      132.52      5.14 o 
 -10   3   6       11.00       16.49      4.41 o 
  -9   3   6      186.25      183.98      4.54 o 
  -8   3   6       35.48       35.44      4.05 o 
  -7   3   6      638.02      696.23      8.64 o 
  -6   3   6       52.12       49.87      2.59 o 
  -5   3   6      312.55      315.00      3.65 o 
  -4   3   6       98.38      102.59      2.33 o 
  -3   3   6      133.34      130.87      2.47 o 
  -2   3   6       79.44       87.43      1.79 o 
  -1   3   6       24.48       26.18      2.19 o 
   0   3   6      286.63      277.87      3.98 o 
   1   3   6      137.83      129.50      3.79 o 
   2   3   6       60.68       50.77      4.60 o 
   3   3   6      806.90      822.96      8.66 o 
   4   3   6      112.91      125.12      5.09 o 
   5   3   6       88.82       97.95      5.77 o 
   6   3   6       77.27       62.98      7.14 o 
   7   3   6      191.67      193.38     13.49 o 
   8   3   6      203.86      183.20     10.07 o 
   9   3   6      448.16      473.45     14.32 o 
  10   3   6       84.93       89.78      8.87 o 
  11   3   6      455.42      484.78     12.76 o 
  12   3   6        8.31        2.00      8.46 o 
  13   3   6        6.18        1.13      8.49 o 
  14   3   6       20.41       20.69     12.32 o 
  15   3   6       37.41       23.51     13.75 o 
 -16   4   6        2.33       -2.18      5.57 o 
 -15   4   6        1.51       -1.74      5.64 o 
 -14   4   6        4.85        7.80      5.53 o 
 -13   4   6       49.44       54.82      7.66 o 
 -12   4   6       32.79       38.07      4.89 o 
 -11   4   6      104.16      112.85      6.00 o 
 -10   4   6       35.27       46.83      4.70 o 
  -9   4   6       96.59      109.52      4.01 o 
  -8   4   6        4.25        5.79      2.45 o 
  -7   4   6       62.78       80.67      3.23 o 
  -6   4   6      107.32      109.83      2.96 o 
  -5   4   6      549.17      568.62      5.86 o 
  -4   4   6      309.08      309.11      4.97 o 
  -3   4   6      421.72      425.41      9.26 o 
  -2   4   6       47.93       66.51      6.74 o 
  -1   4   6      156.77      134.62     10.92 o 
   0   4   6      351.55      339.84      4.53 o 
   1   4   6      180.96      177.79      4.98 o 
   2   4   6     1225.75     1188.35     10.48 o 
   3   4   6      214.30      202.06      6.96 o 
   4   4   6      268.35      271.96      7.82 o 
   5   4   6      462.64      449.81      9.77 o 
   6   4   6       96.38      106.89      5.98 o 
   7   4   6      368.59      350.00      8.60 o 
   8   4   6       57.76       54.92      7.13 o 
   9   4   6       24.66       27.62      8.39 o 
  10   4   6       75.74       91.49      9.67 o 
  11   4   6       93.18       93.56     26.73 o 
  12   4   6       11.69        4.94      7.61 o 
  13   4   6       18.21        5.08      7.89 o 
  14   4   6       18.82        0.77      8.18 o 
 -16   5   6        0.71       -3.42      5.89 o 
 -15   5   6        1.21       -5.00      6.31 o 
 -14   5   6       20.19       10.07      4.79 o 
 -13   5   6       38.88       39.82      8.66 o 
 -12   5   6       68.76       70.85      5.56 o 
 -11   5   6        6.84        5.66      4.17 o 
 -10   5   6       14.55       13.86      3.95 o 
  -9   5   6      204.22      213.67      8.93 o 
  -8   5   6      347.95      354.51     38.15 o 
  -7   5   6       28.55       35.70      2.45 o 
  -6   5   6       24.39       27.21      2.12 o 
  -5   5   6      447.22      443.97      5.77 o 
  -4   5   6      128.82      130.67      3.11 o 
  -3   5   6       67.71       57.80      3.76 o 
  -2   5   6      333.90      314.44      7.11 o 
  -1   5   6       14.70       14.57      1.18 o 
   0   5   6     1153.78     1201.17      7.84 o 
   1   5   6      397.49      378.65      4.68 o 
   2   5   6      486.24      520.51      7.46 o 
   3   5   6      495.34      521.20      6.77 o 
   4   5   6      763.77      742.21      8.32 o 
   5   5   6      556.19      575.07      9.52 o 
   6   5   6      154.07      165.00      5.64 o 
   7   5   6      698.42      699.61     16.81 o 
   8   5   6      232.58      248.19     11.18 o 
   9   5   6      114.40      105.11      9.42 o 
  10   5   6      123.59      126.04      9.50 o 
  11   5   6      129.50      151.09     11.74 o 
  12   5   6        0.34        3.22      7.05 o 
  13   5   6       56.13       42.91     25.89 o 
  14   5   6        0.95        6.17      7.65 o 
 -15   6   6        8.59        3.47      7.53 o 
 -14   6   6        9.79        8.02      5.50 o 
 -13   6   6       65.90       84.70     16.34 o 
 -12   6   6      136.57      155.35      7.64 o 
 -11   6   6      105.03      126.19     10.31 o 
 -10   6   6        7.12       14.08      3.56 o 
  -9   6   6      411.41      416.18     13.49 o 
  -8   6   6        4.60        4.65      2.94 o 
  -7   6   6      215.26      224.38      6.96 o 
  -6   6   6      125.20      121.56      4.59 o 
  -5   6   6        3.91        4.62      2.12 o 
  -4   6   6      101.22      110.83      5.33 o 
  -3   6   6        6.29        7.14      3.35 o 
  -2   6   6       15.16       16.28      3.64 o 
  -1   6   6      199.32      196.81      2.38 o 
   0   6   6       80.17       83.92      2.13 o 
   1   6   6       45.54       46.45      3.01 o 
   2   6   6      113.69      108.01      4.57 o 
   3   6   6        1.50        1.39      3.19 o 
   4   6   6      408.90      388.78      9.64 o 
   5   6   6       39.81       44.96      3.90 o 
   6   6   6      159.87      151.15      5.47 o 
   7   6   6      249.03      250.37     10.18 o 
   8   6   6       93.38      102.51      6.08 o 
   9   6   6      116.31      123.85     11.89 o 
  10   6   6      140.44      159.38      7.04 o 
  11   6   6      107.39      109.22      6.59 o 
  12   6   6       56.34       58.54     17.76 o 
  13   6   6       30.99       19.18      9.10 o 
 -14   7   6        1.03        0.88      4.72 o 
 -13   7   6       37.40       25.12     11.78 o 
 -12   7   6        6.20        4.85      4.19 o 
 -11   7   6       50.04       -0.37     10.32 o 
 -10   7   6        5.49        3.61      2.57 o 
  -9   7   6       90.06       92.20      5.23 o 
  -8   7   6       45.91       45.83      5.91 o 
  -7   7   6       25.58       23.02      1.47 o 
  -6   7   6      221.30      267.40      9.98 o 
  -5   7   6       14.62       16.85      2.83 o 
  -4   7   6        2.68        6.61      3.69 o 
  -3   7   6       20.76       24.57      4.79 o 
  -2   7   6       89.29       87.79      4.97 o 
  -1   7   6       24.52       25.44      1.52 o 
   0   7   6        6.37       10.36      1.91 o 
   1   7   6       18.36       15.17      2.55 o 
   2   7   6       15.52       15.25      3.78 o 
   3   7   6        2.99        0.30      3.16 o 
   4   7   6      126.85      143.18      5.61 o 
   5   7   6       31.72       31.02      6.39 o 
   6   7   6        2.56        0.08      4.16 o 
   7   7   6       12.93       19.07      4.69 o 
   8   7   6       39.33       35.83      5.18 o 
   9   7   6       19.70       19.02      4.81 o 
  10   7   6        1.06        0.61      5.92 o 
  11   7   6        2.45       -2.28      5.83 o 
  12   7   6       10.84        6.95      6.49 o 
 -13   8   6        2.27       -1.43     24.83 o 
 -12   8   6       17.97       -1.00     11.88 o 
 -11   8   6       20.67        6.07      3.04 o 
 -10   8   6        4.58        3.27      2.44 o 
  -9   8   6       34.22       37.97      7.00 o 
  -8   8   6       31.36       25.04      4.43 o 
  -7   8   6       11.16        5.29      7.80 o 
  -6   8   6      115.43      131.26     11.97 o 
  -5   8   6       41.33       40.62      3.89 o 
  -4   8   6      399.35      390.64      6.66 o 
  -3   8   6       26.95       20.56      4.60 o 
  -2   8   6      159.10      148.37      5.10 o 
  -1   8   6       51.20       49.49      2.96 o 
   0   8   6      156.66      160.36      3.61 o 
   1   8   6      152.97      150.43      9.55 o 
   2   8   6      159.25      153.31      4.65 o 
   3   8   6       30.82       30.49      3.68 o 
   4   8   6        4.34        1.18      3.17 o 
   5   8   6      106.43      102.69      4.97 o 
   6   8   6      250.29      263.77      9.89 o 
   7   8   6       92.09       86.03      5.56 o 
   8   8   6       10.09       12.68      5.32 o 
   9   8   6       26.16       16.57      4.85 o 
  10   8   6        6.50        4.04      5.26 o 
  11   8   6       16.98       12.26      5.71 o 
  12   8   6       18.98       11.79      5.31 o 
 -12   9   6       31.26       -0.93     14.30 o 
 -11   9   6        6.67       -3.94     17.46 o 
 -10   9   6        0.01        0.48     10.63 o 
  -9   9   6       22.16       -1.32      8.97 o 
  -8   9   6        7.33        0.00      8.15 o 
  -7   9   6      107.67      105.72     27.40 o 
  -6   9   6       18.91       19.19      7.05 o 
  -5   9   6        2.06        3.63      5.00 o 
  -4   9   6        3.42       -1.55      4.99 o 
  -3   9   6       14.53       11.32      4.28 o 
  -2   9   6       62.64       56.07      4.97 o 
  -1   9   6        6.32       10.32      1.41 o 
   0   9   6      621.95      659.57     14.63 o 
   1   9   6        9.86        8.53      3.15 o 
   2   9   6      215.87      219.33      7.95 o 
   3   9   6       82.74       80.79      3.97 o 
   4   9   6        0.67        4.22      3.25 o 
   5   9   6       52.53       57.57      4.80 o 
   6   9   6      131.17      132.49      6.78 o 
   7   9   6      134.46      152.04      6.99 o 
   8   9   6       42.08       39.85      4.89 o 
   9   9   6       11.13        8.04      4.86 o 
  10   9   6        6.16        4.65      5.96 o 
  11   9   6       12.20        7.36      6.71 o 
 -11  10   6       12.40       -0.72     13.60 o 
 -10  10   6        4.60       -3.55     13.44 o 
  -9  10   6       36.36        3.40     10.10 o 
  -8  10   6       12.62       29.54     27.09 o 
  -7  10   6       29.12       21.56     13.11 o 
  -6  10   6       41.20       18.46     12.80 o 
  -5  10   6        4.02        2.54      4.09 o 
  -4  10   6       28.13       34.15      4.79 o 
  -3  10   6       10.71       16.80      4.41 o 
  -2  10   6       28.90       30.90      4.97 o 
  -1  10   6       56.44       44.74      3.93 o 
   0  10   6      334.09      346.47     12.46 o 
   1  10   6       32.35       27.07      3.13 o 
   2  10   6       96.72       94.61      5.44 o 
   3  10   6        1.93       -0.14      2.64 o 
   4  10   6        0.82       -0.17      3.41 o 
   5  10   6       34.48       45.58      4.80 o 
   6  10   6        5.36        7.58      4.21 o 
   7  10   6        0.30        0.59      4.43 o 
   8  10   6       22.37       17.59      4.80 o 
   9  10   6        1.35        3.82      4.61 o 
  -9  11   6       18.59       24.99     15.48 o 
  -8  11   6        3.68        4.19     10.22 o 
  -7  11   6       39.45       71.76     16.37 o 
  -6  11   6       25.19       17.36     12.75 o 
  -5  11   6        5.50        7.05      6.14 o 
  -4  11   6       21.54       27.58      5.64 o 
  -3  11   6        1.55        2.23      5.58 o 
  -2  11   6       39.16       29.23      5.91 o 
  -1  11   6        3.81        3.38      5.05 o 
   0  11   6       27.47       25.18      2.31 o 
   1  11   6       43.02       44.02      2.91 o 
   2  11   6       39.79       44.90      4.99 o 
   3  11   6        1.70        3.35      3.99 o 
   4  11   6       13.16       13.54      4.28 o 
   5  11   6       76.76       95.84      7.30 o 
   6  11   6       10.72       14.46      4.75 o 
   7  11   6       39.23       39.96      4.93 o 
   8  11   6       15.37       16.85      5.18 o 
  -7  12   6       54.51       72.32     16.70 o 
  -6  12   6        4.52        6.76      7.51 o 
  -5  12   6       17.52       16.98      5.51 o 
  -4  12   6       26.77       16.63      7.06 o 
  -3  12   6       19.80        8.20      6.11 o 
  -2  12   6        8.69        4.66      5.37 o 
  -1  12   6        5.65        7.44      5.45 o 
   0  12   6       17.14       15.63      5.91 o 
   1  12   6        2.56        0.83      6.33 o 
   2  12   6       12.58       16.36      5.71 o 
   3  12   6        7.00        4.17      5.03 o 
   4  12   6       16.15        5.38      3.93 o 
   5  12   6       41.44       32.20      5.56 o 
  -3  13   6       13.09       15.95      5.71 o 
  -2  13   6       20.94       24.99      6.54 o 
  -1  13   6        4.40        0.47      4.81 o 
   0  13   6       18.45        7.55      5.71 o 
   1  13   6        5.30        1.48      5.43 o 
 -17   0   7       14.99       23.64     30.06 o 
 -15   0   7       44.60       38.63      6.73 o 
 -13   0   7      431.93      456.11     11.09 o 
 -11   0   7     1664.69     1711.69     16.98 o 
  -9   0   7       74.32       79.13      4.58 o 
  -7   0   7      759.59      910.67     12.47 o 
  -5   0   7     1060.87     1007.33     17.09 o 
  -3   0   7      991.26     1011.62      8.84 o 
  -1   0   7       17.75       12.23      3.92 o 
   1   0   7      382.02      372.63      7.59 o 
   3   0   7     4097.49     4059.70     41.25 o 
   5   0   7      471.98      469.48      9.90 o 
   7   0   7      237.96      282.15     15.35 o 
   9   0   7     1407.04     1438.56     22.63 o 
  11   0   7       21.64       27.06     10.54 o 
  13   0   7       76.46       83.72     30.62 o 
  15   0   7       67.17       73.51     22.01 o 
 -17   1   7        1.11        5.29      8.20 o 
 -16   1   7       25.96       26.00      8.69 o 
 -15   1   7        0.51        2.80      3.60 o 
 -14   1   7       23.99       17.57      3.97 o 
 -13   1   7       23.14       27.00      3.94 o 
 -12   1   7      181.38      193.80      5.26 o 
 -11   1   7      408.84      426.20      7.17 o 
 -10   1   7       68.36       74.06      3.99 o 
  -9   1   7      426.53      426.71      5.45 o 
  -8   1   7       61.27       63.62      3.63 o 
  -7   1   7      140.67      140.49      3.03 o 
  -6   1   7       56.34       61.92      2.94 o 
  -5   1   7     1566.28     1576.73      8.48 o 
  -4   1   7     8754.61     8737.89     37.01 o 
  -3   1   7      236.14      231.92      4.37 o 
  -2   1   7     4040.47     3784.08     20.02 o 
  -1   1   7      153.41      144.77      3.51 o 
   0   1   7      820.07      715.01      7.12 o 
   1   1   7      167.22      162.35      4.22 o 
   2   1   7     6440.93     6539.72     38.98 o 
   3   1   7     3982.09     4072.76     25.97 o 
   4   1   7     1461.70     1604.88     18.79 o 
   5   1   7      232.30      231.69      5.73 o 
   6   1   7      157.77      171.49      5.65 o 
   7   1   7      176.94      177.77      8.65 o 
   8   1   7      130.42      131.28      8.46 o 
   9   1   7      502.53      484.44     11.20 o 
  10   1   7      107.64      100.90      8.97 o 
  11   1   7       17.04       17.24     10.47 o 
  12   1   7        3.71        2.41      7.46 o 
  13   1   7       14.09       17.57     11.55 o 
  14   1   7        4.29        1.46     11.22 o 
  15   1   7        1.49       10.14     13.28 o 
 -17   2   7        2.47        6.59      7.20 o 
 -16   2   7       10.72       15.32      7.47 o 
 -15   2   7        0.48       -0.54      4.00 o 
 -14   2   7       17.70       18.16      4.21 o 
 -13   2   7       32.47       34.86      3.43 o 
 -12   2   7       35.69       41.99      3.46 o 
 -11   2   7      156.70      161.97      3.87 o 
 -10   2   7       61.94       56.82      3.35 o 
  -9   2   7       74.40       68.46      3.23 o 
  -8   2   7      176.52      182.88      3.97 o 
  -7   2   7      102.53      109.07      3.78 o 
  -6   2   7      246.99      232.85      5.30 o 
  -5   2   7      965.31      906.05     13.17 o 
  -4   2   7      738.77      774.96      6.02 o 
  -3   2   7     2677.28     2734.47     14.92 o 
  -2   2   7      241.15      232.19      4.38 o 
  -1   2   7      204.86      202.57      3.55 o 
   0   2   7      557.69      509.48      6.25 o 
   1   2   7      485.83      492.25      7.61 o 
   2   2   7     2874.15     2938.24     20.63 o 
   3   2   7      973.30     1051.10     10.97 o 
   4   2   7      415.49      446.51      8.64 o 
   5   2   7      190.72      189.70      5.41 o 
   6   2   7      376.48      346.34      6.75 o 
   7   2   7       74.26       74.55      6.19 o 
   8   2   7      113.15      123.47      7.11 o 
   9   2   7      213.02      189.44     10.90 o 
  10   2   7      136.07      149.75     14.94 o 
  11   2   7       70.28       87.17      9.47 o 
  12   2   7       61.85       51.90     21.08 o 
  13   2   7        3.71        9.18      8.68 o 
  14   2   7        1.82       -1.53     12.41 o 
 -16   3   7       26.93       27.30      8.13 o 
 -15   3   7        3.89        3.23      4.29 o 
 -14   3   7       25.25       21.47      4.73 o 
 -13   3   7      177.19      204.94      6.48 o 
 -12   3   7      150.54      146.13      5.52 o 
 -11   3   7       87.99      109.56      7.41 o 
 -10   3   7      586.18      644.91      8.48 o 
  -9   3   7      624.15      626.62      8.32 o 
  -8   3   7       83.79       75.85      4.07 o 
  -7   3   7      471.48      467.91      5.05 o 
  -6   3   7      233.13      234.58      3.38 o 
  -5   3   7      115.98      125.96      3.67 o 
  -4   3   7      304.34      280.98      4.13 o 
  -3   3   7       34.82       33.50      2.00 o 
  -2   3   7      302.49      286.56      4.37 o 
  -1   3   7       36.93       38.15      2.33 o 
   0   3   7       31.10       35.46      2.85 o 
   1   3   7       48.02       46.54      2.99 o 
   2   3   7      180.46      159.14      4.29 o 
   3   3   7       56.76       59.62      4.24 o 
   4   3   7      418.72      439.67      7.50 o 
   5   3   7      193.02      191.23      5.86 o 
   6   3   7      116.41      111.58      7.40 o 
   7   3   7      222.12      223.89      9.03 o 
   8   3   7     1050.83     1052.60     15.88 o 
   9   3   7        3.24        8.47      7.13 o 
  10   3   7      518.61      564.47     15.22 o 
  11   3   7      229.01      263.25     17.94 o 
  12   3   7       70.91       41.57     19.96 o 
  13   3   7       21.78       13.20     10.10 o 
  14   3   7       19.72       27.31     16.22 o 
 -16   4   7        8.92        5.21      7.06 o 
 -15   4   7        6.33        1.29      5.88 o 
 -14   4   7        1.31        1.81      4.12 o 
 -13   4   7       72.70       73.76     12.16 o 
 -12   4   7       25.81       32.28      4.95 o 
 -11   4   7      456.43      500.18      8.04 o 
 -10   4   7       70.54       71.94      4.38 o 
  -9   4   7        6.45        9.61      4.43 o 
  -8   4   7       15.90       15.02      2.86 o 
  -7   4   7      228.35      248.18      4.27 o 
  -6   4   7      620.39      608.85      6.86 o 
  -5   4   7     1209.08     1204.08     10.06 o 
  -4   4   7     1881.55     1925.36     23.12 o 
  -3   4   7      432.10      449.61      7.32 o 
  -2   4   7      855.62      800.93      5.73 o 
  -1   4   7      223.45      223.43      3.31 o 
   0   4   7     1097.04     1079.54      8.87 o 
   1   4   7      587.32      613.77      7.06 o 
   2   4   7      944.10      940.48      8.92 o 
   3   4   7      139.34      134.23      4.65 o 
   4   4   7      227.66      216.76      6.20 o 
   5   4   7      979.51      982.13     28.23 o 
   6   4   7      167.16      172.97      8.99 o 
   7   4   7      330.27      345.74     13.98 o 
   8   4   7       34.85       33.79      8.14 o 
   9   4   7      339.91      336.92     11.87 o 
  10   4   7      107.29      111.87     10.53 o 
  11   4   7        9.52        5.77      8.20 o 
  12   4   7       19.76        8.80      9.19 o 
  13   4   7       14.87       21.48     12.11 o 
  14   4   7        0.26       -8.39      9.45 o 
 -16   5   7        8.33        7.01      6.52 o 
 -15   5   7       13.03        7.43      5.35 o 
 -14   5   7        4.46        2.66      4.92 o 
 -13   5   7       24.71       23.68      5.66 o 
 -12   5   7       10.41        4.29      3.88 o 
 -11   5   7        0.98        0.02      3.31 o 
 -10   5   7      118.08      130.68      5.13 o 
  -9   5   7     1170.40     1223.19     11.46 o 
  -8   5   7      298.90      315.03      6.62 o 
  -7   5   7      752.04      755.34      8.55 o 
  -6   5   7      147.70      151.31      2.44 o 
  -5   5   7       55.12       59.72      4.47 o 
  -4   5   7      541.26      551.79      6.11 o 
  -3   5   7       73.40       68.92      3.92 o 
  -2   5   7     2002.21     1916.98     29.74 o 
  -1   5   7       72.81       76.68      1.97 o 
   0   5   7      740.48      722.95      7.88 o 
   1   5   7      890.38      911.78      8.57 o 
   2   5   7     1592.22     1649.57     14.45 o 
   3   5   7      183.07      194.95      6.17 o 
   4   5   7      841.26      864.55     14.48 o 
   5   5   7       59.56       63.94      5.13 o 
   6   5   7      170.40      164.87      6.14 o 
   7   5   7      431.35      419.86     10.15 o 
   8   5   7      193.49      201.62      8.92 o 
   9   5   7       23.74       21.07      8.05 o 
  10   5   7        2.15        6.90      9.60 o 
  11   5   7       28.57       22.40     11.55 o 
  12   5   7       16.09       11.31      9.42 o 
  13   5   7        9.52        1.26      7.22 o 
 -15   6   7       32.82       24.85      9.06 o 
 -14   6   7       28.84       19.94      6.55 o 
 -13   6   7       57.80       -0.41      8.88 o 
 -12   6   7       70.74       73.90     13.15 o 
 -11   6   7       64.20       69.23      7.93 o 
 -10   6   7        7.59       10.44      4.21 o 
  -9   6   7      293.17      289.55      5.14 o 
  -8   6   7       52.29       46.06      3.10 o 
  -7   6   7      586.97      611.02     11.80 o 
  -6   6   7      295.74      294.30      8.84 o 
  -5   6   7       33.93       39.40      3.47 o 
  -4   6   7       68.43       69.62      4.00 o 
  -3   6   7      213.12      215.12      4.90 o 
  -2   6   7       61.68       65.81      4.59 o 
  -1   6   7       12.13       14.94      1.44 o 
   0   6   7      196.41      186.13     14.78 o 
   1   6   7       50.48       48.98      2.95 o 
   2   6   7       75.45       72.69      3.88 o 
   3   6   7      134.92      129.12      8.33 o 
   4   6   7       93.69       90.61      5.14 o 
   5   6   7       13.48       14.68      5.08 o 
   6   6   7       62.44       69.91      5.82 o 
   7   6   7      191.34      203.86      6.99 o 
   8   6   7       43.20       33.66      7.71 o 
   9   6   7       28.97       25.58      5.74 o 
  10   6   7        3.71        1.29      4.94 o 
  11   6   7       68.72       41.64     17.86 o 
  12   6   7       68.51       49.05     20.56 o 
  13   6   7        8.10        5.21      5.89 o 
 -14   7   7        7.64       -2.14     15.58 o 
 -13   7   7       23.29       14.68      5.81 o 
 -12   7   7       43.32       56.44     15.84 o 
 -11   7   7        9.75        9.62      4.15 o 
 -10   7   7       21.73       19.81      6.59 o 
  -9   7   7       40.12       30.24      3.90 o 
  -8   7   7       62.58       54.17      3.20 o 
  -7   7   7       96.60      107.18      9.26 o 
  -6   7   7      173.03      179.94      7.45 o 
  -5   7   7      141.64      146.06      4.15 o 
  -4   7   7       84.46       78.37      5.34 o 
  -3   7   7       90.82       94.80      4.92 o 
  -2   7   7      167.56      182.78      5.12 o 
  -1   7   7      201.36      197.41      6.78 o 
   0   7   7      181.13      183.88      4.39 o 
   1   7   7      105.81       97.78      3.50 o 
   2   7   7       27.82       30.10      3.46 o 
   3   7   7       46.77       43.45      3.86 o 
   4   7   7       13.73       16.26      4.18 o 
   5   7   7       37.94       42.27      5.25 o 
   6   7   7       22.26       27.30      6.42 o 
   7   7   7       25.54       30.12      5.53 o 
   8   7   7        6.68        4.94      5.09 o 
   9   7   7       19.94       13.77      6.38 o 
  10   7   7      102.30      105.53      9.44 o 
  11   7   7       22.99       14.07      7.62 o 
  12   7   7        3.58       -2.11      5.17 o 
 -13   8   7        6.39       -1.92     15.42 o 
 -12   8   7       11.02        4.42     12.84 o 
 -11   8   7        0.52        0.93     10.06 o 
 -10   8   7        6.99       -4.45     11.55 o 
  -9   8   7       91.73      133.60     13.52 o 
  -8   8   7       32.07       26.36     12.67 o 
  -7   8   7      458.19      512.85     13.53 o 
  -6   8   7       56.12       54.17      3.55 o 
  -5   8   7      267.18      268.49      8.33 o 
  -4   8   7       91.97       96.49      5.79 o 
  -3   8   7      308.20      311.31      8.51 o 
  -2   8   7      592.46      600.59      9.30 o 
  -1   8   7       44.40       49.26      4.99 o 
   0   8   7     1043.99     1089.90     17.11 o 
   1   8   7       45.09       47.19      3.03 o 
   2   8   7      104.33      105.28      3.96 o 
   3   8   7        8.65        6.96      3.68 o 
   4   8   7       51.48       46.00      4.14 o 
   5   8   7      173.73      166.96      9.14 o 
   6   8   7       73.78       82.38      5.65 o 
   7   8   7       90.43      106.72      6.96 o 
   8   8   7       31.64       32.00      5.75 o 
   9   8   7       28.55       21.12      5.90 o 
  10   8   7       12.96        8.83      5.42 o 
  11   8   7        7.61        4.34      5.41 o 
 -12   9   7       27.09        1.57     15.34 o 
 -11   9   7       24.81       -2.25     10.50 o 
 -10   9   7       10.76        1.79      9.57 o 
  -9   9   7       11.51        0.22      8.72 o 
  -8   9   7       85.57      105.12      9.72 o 
  -7   9   7       20.97       28.87      8.05 o 
  -6   9   7        2.70        2.20      2.88 o 
  -5   9   7        0.07        0.41      3.22 o 
  -4   9   7        7.35        2.68      3.59 o 
  -3   9   7        2.08        5.01      4.47 o 
  -2   9   7       26.69       32.70      4.51 o 
  -1   9   7        7.27        5.86      4.08 o 
   0   9   7       48.99       44.94      2.35 o 
   1   9   7        9.23        5.74      2.63 o 
   2   9   7       89.22       93.62      5.19 o 
   3   9   7      120.27      124.73      4.93 o 
   4   9   7       79.73       79.99      4.93 o 
   5   9   7      118.94      115.89      5.62 o 
   6   9   7      122.17      124.23      5.85 o 
   7   9   7      197.24      226.56      7.53 o 
   8   9   7       55.95       57.83      9.38 o 
   9   9   7       21.01       18.91      5.75 o 
  10   9   7       53.78       39.91     14.23 o 
 -11  10   7       11.73       -1.74     23.75 o 
 -10  10   7        9.48       -2.26     12.13 o 
  -9  10   7       45.14       39.16     36.21 o 
  -8  10   7       15.72       17.57     10.74 o 
  -7  10   7       11.68        3.85      8.08 o 
  -6  10   7      168.48      178.66      8.83 o 
  -5  10   7       34.94       37.69      6.48 o 
  -4  10   7       10.04       12.43      5.96 o 
  -3  10   7       51.34       62.15      5.49 o 
  -2  10   7       18.94       10.51      4.76 o 
  -1  10   7       89.44      113.87     11.84 o 
   0  10   7       73.45       72.19      3.53 o 
   1  10   7       28.84       24.02      2.51 o 
   2  10   7       42.44       39.85      4.07 o 
   3  10   7       23.24       25.21      4.07 o 
   4  10   7       86.55       93.03      5.43 o 
   5  10   7        9.18        8.01      4.42 o 
   6  10   7       23.20       23.27      4.89 o 
   7  10   7        8.19        7.17      5.87 o 
   8  10   7        6.60        1.84      4.24 o 
   9  10   7        7.82       -1.06      5.46 o 
  -9  11   7       18.47       28.08     12.33 o 
  -8  11   7       48.58       49.93     20.45 o 
  -7  11   7       47.94       40.98     22.36 o 
  -6  11   7       26.90        6.74      7.57 o 
  -5  11   7        0.19       -2.39      4.46 o 
  -4  11   7        5.13        1.08      5.08 o 
  -3  11   7        3.93        5.15      4.89 o 
  -2  11   7       47.43       69.31      5.92 o 
  -1  11   7       48.09       53.29      5.50 o 
   0  11   7      110.20      115.89      6.18 o 
   1  11   7        8.89        2.13      2.42 o 
   2  11   7        3.02        3.97      3.07 o 
   3  11   7        1.67        0.51      3.72 o 
   4  11   7       35.69       35.98      7.62 o 
   5  11   7       68.13       71.10      5.88 o 
   6  11   7       40.78       39.39      5.63 o 
   7  11   7        5.53        5.74      4.13 o 
  -7  12   7       38.49       39.90     12.62 o 
  -6  12   7       16.26        5.86     11.76 o 
  -5  12   7       13.34        8.82      6.91 o 
  -4  12   7       11.55        5.79      5.11 o 
  -3  12   7        1.09       -4.25      4.99 o 
  -2  12   7        2.53        4.69      4.95 o 
  -1  12   7        4.37        2.47      5.57 o 
   0  12   7       32.53       13.09      8.72 o 
   1  12   7        8.92        6.16      6.29 o 
   2  12   7        7.61       13.14      5.89 o 
   3  12   7        0.43        1.21      5.85 o 
   4  12   7       28.03       32.14      8.24 o 
   5  12   7       52.70       49.90      6.85 o 
  -2  13   7        5.48        3.27      5.85 o 
  -1  13   7       10.47        9.35      6.14 o 
   0  13   7       49.93       55.71      7.19 o 
 -16   0   8       63.39       76.61     13.51 o 
 -14   0   8       36.11       38.70      6.61 o 
 -12   0   8      380.45      364.02      9.74 o 
 -10   0   8     1279.57     1329.42     17.06 o 
  -8   0   8      242.77      226.88      5.14 o 
  -6   0   8     1469.66     1539.58     21.78 o 
  -4   0   8     2361.10     2130.88     16.07 o 
  -2   0   8     4191.10     4117.87     37.41 o 
   0   0   8     1245.92     1163.72     13.16 o 
   2   0   8      691.02      722.59     11.41 o 
   4   0   8      155.01      160.51      8.76 o 
   6   0   8      395.84      415.99     11.43 o 
   8   0   8     1497.24     1472.69     22.14 o 
  10   0   8     1098.09     1103.00     21.39 o 
  12   0   8       38.58       40.28     16.82 o 
  14   0   8       38.88       42.16     20.46 o 
 -17   1   8        0.33        7.04      9.39 o 
 -16   1   8       10.51       15.58      5.36 o 
 -15   1   8       10.84        6.61      3.03 o 
 -14   1   8       42.71       42.26      5.45 o 
 -13   1   8       93.86       90.94      3.93 o 
 -12   1   8       99.92      109.10      4.38 o 
 -11   1   8      414.72      410.38      9.52 o 
 -10   1   8      293.51      287.78      5.29 o 
  -9   1   8      109.73      103.66      3.49 o 
  -8   1   8       79.48       75.51      3.04 o 
  -7   1   8      572.80      590.81      7.89 o 
  -6   1   8      302.17      330.90      3.44 o 
  -5   1   8      981.61     1051.54      6.93 o 
  -4   1   8     5797.73     5978.10     28.68 o 
  -3   1   8     6102.55     6324.34     32.64 o 
  -2   1   8       48.44       44.92      2.75 o 
  -1   1   8      193.49      209.49      4.54 o 
   0   1   8      777.81      749.08      7.70 o 
   1   1   8     2070.69     2171.51     15.76 o 
   2   1   8     5383.50     5463.69     34.84 o 
   3   1   8      505.68      534.51      7.62 o 
   4   1   8      520.05      510.77      7.62 o 
   5   1   8      561.61      581.45      9.18 o 
   6   1   8       22.12       20.05      6.52 o 
   7   1   8      447.63      445.08      8.38 o 
   8   1   8      195.38      189.98      8.01 o 
   9   1   8      233.93      239.42      9.89 o 
  10   1   8       73.72       87.16      9.78 o 
  11   1   8        5.86        8.35      9.06 o 
  12   1   8       65.64       83.44     11.78 o 
  13   1   8       14.31        5.71     14.01 o 
  14   1   8        3.19       -2.15     19.10 o 
 -17   2   8        5.02       -4.01      7.31 o 
 -16   2   8        0.81       -1.12      6.03 o 
 -15   2   8        5.29        0.27      4.33 o 
 -14   2   8       29.97       30.37      5.53 o 
 -13   2   8      312.29      317.50      7.03 o 
 -12   2   8        6.38        6.68      2.38 o 
 -11   2   8      247.42      252.24      6.75 o 
 -10   2   8      148.53      149.76      5.95 o 
  -9   2   8      170.95      173.59      4.29 o 
  -8   2   8      364.88      351.72      6.62 o 
  -7   2   8        3.41        7.74      2.83 o 
  -6   2   8        4.58        8.08      2.52 o 
  -5   2   8      598.17      596.72      5.52 o 
  -4   2   8     2724.53     2727.30     15.82 o 
  -3   2   8     1075.02     1084.27      8.01 o 
  -2   2   8     9055.05     9156.71     49.46 o 
  -1   2   8      314.84      326.04      5.03 o 
   0   2   8     3207.08     3008.72     19.35 o 
   1   2   8     1185.17     1232.31     10.88 o 
   2   2   8     5258.72     5529.64     40.72 o 
   3   2   8      898.46      905.75      9.52 o 
   4   2   8     2026.82     2101.53     17.91 o 
   5   2   8       18.85       12.33      4.42 o 
   6   2   8      260.23      260.20      7.12 o 
   7   2   8      176.73      174.43      8.27 o 
   8   2   8      177.73      179.16     10.63 o 
   9   2   8      329.42      320.11     12.65 o 
  10   2   8       57.25       56.60     10.04 o 
  11   2   8       37.21       36.69      9.95 o 
  12   2   8        4.77        6.29      8.37 o 
  13   2   8        4.81        1.69      8.40 o 
  14   2   8        1.01       -2.84     11.99 o 
 -16   3   8        0.22       -0.11      5.49 o 
 -15   3   8        4.71       -0.83      4.29 o 
 -14   3   8       25.77       14.42      5.11 o 
 -13   3   8       97.28      107.37      7.45 o 
 -12   3   8       57.71       70.23      5.44 o 
 -11   3   8     1632.38     1775.91     15.65 o 
 -10   3   8       83.12       84.43      5.39 o 
  -9   3   8       39.08       40.27      3.88 o 
  -8   3   8       54.73       49.69      3.37 o 
  -7   3   8      516.67      528.61      5.27 o 
  -6   3   8      512.74      508.52      6.20 o 
  -5   3   8     1180.83     1202.00      8.95 o 
  -4   3   8      225.85      221.44      4.34 o 
  -3   3   8      280.21      262.24      6.07 o 
  -2   3   8      193.86      169.45      5.87 o 
  -1   3   8       95.02       88.19      3.49 o 
   0   3   8       84.85       71.88      4.64 o 
   1   3   8      169.33      160.64      4.08 o 
   2   3   8       49.93       66.65      3.83 o 
   3   3   8      310.02      312.30      5.54 o 
   4   3   8       58.67       64.98      4.84 o 
   5   3   8      209.36      205.06      5.80 o 
   6   3   8      110.75      103.87      6.52 o 
   7   3   8      693.38      684.42     10.15 o 
   8   3   8       36.61       21.99      8.09 o 
   9   3   8      126.39      137.31      9.39 o 
  10   3   8       38.34       54.22      9.96 o 
  11   3   8        4.32       -2.65      7.48 o 
  12   3   8       27.21       10.95      8.59 o 
  13   3   8       11.85        8.96     12.10 o 
  14   3   8        1.36       18.79     10.27 o 
 -16   4   8        1.11        4.90      5.96 o 
 -15   4   8        5.41        5.73      5.16 o 
 -14   4   8       35.55       35.51      9.07 o 
 -13   4   8        9.77        9.94      4.23 o 
 -12   4   8        7.75        9.64      3.91 o 
 -11   4   8       48.88       65.04      5.28 o 
 -10   4   8      115.28      121.62      5.52 o 
  -9   4   8       12.91       11.45      2.90 o 
  -8   4   8        6.98       12.86      2.95 o 
  -7   4   8      293.21      306.47      6.24 o 
  -6   4   8      697.92      721.68      6.23 o 
  -5   4   8      187.86      166.74      2.36 o 
  -4   4   8     1415.05     1371.50     13.15 o 
  -3   4   8       88.73      105.94      5.37 o 
  -2   4   8      221.84      224.00      3.32 o 
  -1   4   8      255.56      246.21      3.86 o 
   0   4   8      479.50      511.84      5.09 o 
   1   4   8      133.91      126.67      3.36 o 
   2   4   8      180.21      191.91      4.50 o 
   3   4   8      572.07      588.56      6.95 o 
   4   4   8     1303.25     1290.62     19.12 o 
   5   4   8      314.14      290.19      8.52 o 
   6   4   8      151.41      159.34     11.67 o 
   7   4   8      216.81      196.41     11.17 o 
   8   4   8       80.13       96.00     13.42 o 
   9   4   8      819.83      879.37     16.63 o 
  10   4   8       85.18      105.40     10.54 o 
  11   4   8       16.46       12.26      7.89 o 
  12   4   8       62.30       63.98     21.73 o 
  13   4   8        1.75        1.44      8.25 o 
 -16   5   8        0.20        7.51      5.91 o 
 -15   5   8        3.83       10.33      6.04 o 
 -14   5   8       28.13       19.21      7.20 o 
 -13   5   8       19.59       14.04      4.32 o 
 -12   5   8       44.22       42.68      4.29 o 
 -11   5   8      162.89      158.88      5.89 o 
 -10   5   8       67.89       67.41      5.61 o 
  -9   5   8       80.53       91.90      3.87 o 
  -8   5   8      106.46      112.77      3.41 o 
  -7   5   8       43.29       36.27      2.52 o 
  -6   5   8       65.04       62.58      2.66 o 
  -5   5   8      140.20      139.88      4.02 o 
  -4   5   8      272.62      273.24      4.37 o 
  -3   5   8      634.44      646.36      9.04 o 
  -2   5   8     1840.82     1880.81     19.16 o 
  -1   5   8      140.64      132.01     16.12 o 
   0   5   8     1481.77     1515.01     12.56 o 
   1   5   8      338.94      347.24      8.59 o 
   2   5   8      718.03      722.01      8.07 o 
   3   5   8      214.90      198.44      6.11 o 
   4   5   8      176.76      174.86      6.08 o 
   5   5   8      260.77      272.48      9.53 o 
   6   5   8      151.81      149.18      8.43 o 
   7   5   8     1512.35     1569.74     23.86 o 
   8   5   8      139.18      138.50      9.53 o 
   9   5   8      166.78      187.53      9.60 o 
  10   5   8       17.08       15.56      7.70 o 
  11   5   8       32.77       22.76     15.46 o 
  12   5   8       36.86       17.55     11.25 o 
  13   5   8        1.41        4.42      9.68 o 
 -15   6   8       10.13        7.61      4.79 o 
 -14   6   8        8.90        6.82      4.45 o 
 -13   6   8      106.45      116.80     23.47 o 
 -12   6   8       86.10       74.41     18.09 o 
 -11   6   8       93.09       86.76      4.78 o 
 -10   6   8      262.85      273.80      8.92 o 
  -9   6   8        4.95        4.26      3.15 o 
  -8   6   8      539.57      559.10     18.58 o 
  -7   6   8       86.78       92.73      8.02 o 
  -6   6   8      157.76      158.23      8.07 o 
  -5   6   8      147.74      144.33      5.82 o 
  -4   6   8       72.38       76.37      3.49 o 
  -3   6   8      159.13      163.21      4.65 o 
  -2   6   8      207.66      212.82      7.66 o 
  -1   6   8       98.33      106.05      2.08 o 
   0   6   8      187.58      186.65      3.81 o 
   1   6   8       21.30       16.67      2.75 o 
   2   6   8       15.18       15.77      4.56 o 
   3   6   8       60.91       60.94      4.72 o 
   4   6   8      128.01      132.84      7.15 o 
   5   6   8      119.07      124.22      7.87 o 
   6   6   8      180.29      179.54      7.30 o 
   7   6   8      289.23      302.25      9.85 o 
   8   6   8      287.15      314.31     13.46 o 
   9   6   8      107.26      123.69     10.91 o 
  10   6   8      170.66      207.21      9.05 o 
  11   6   8       84.34       86.35     13.16 o 
  12   6   8       14.90        8.88      6.68 o 
 -14   7   8        5.38       -5.42     27.65 o 
 -13   7   8       17.32        0.88     14.06 o 
 -12   7   8        3.34        1.69      3.21 o 
 -11   7   8       13.21       12.29      3.76 o 
 -10   7   8       69.56       68.42      6.62 o 
  -9   7   8      161.96      187.89     10.01 o 
  -8   7   8       20.55       21.06     10.05 o 
  -7   7   8      283.85      299.35     10.15 o 
  -6   7   8      523.28      503.26     16.60 o 
  -5   7   8      142.19      146.66      4.26 o 
  -4   7   8      445.18      426.24      8.06 o 
  -3   7   8      137.38      125.74      7.13 o 
  -2   7   8      230.46      235.15      9.34 o 
  -1   7   8      462.38      482.32     10.36 o 
   0   7   8      180.87      206.96      7.70 o 
   1   7   8      329.70      335.63      4.74 o 
   2   7   8      201.03      205.49      5.33 o 
   3   7   8      102.94      101.61      4.12 o 
   4   7   8       78.95       80.41      5.33 o 
   5   7   8      122.24      120.04      6.30 o 
   6   7   8      132.27      138.97      5.84 o 
   7   7   8       28.14       26.15      5.61 o 
   8   7   8        2.37        2.00      5.81 o 
   9   7   8       23.54       21.09      6.84 o 
  10   7   8       22.79       13.48      5.88 o 
  11   7   8      101.16      117.74      7.68 o 
  12   7   8       13.03        8.18      6.18 o 
 -13   8   8       10.15        1.82     15.55 o 
 -12   8   8        9.34        2.10     12.20 o 
 -11   8   8       19.76        2.99     10.13 o 
 -10   8   8       12.22        1.08      9.15 o 
  -9   8   8      135.35       74.08     39.71 o 
  -8   8   8      299.14      335.76     11.62 o 
  -7   8   8       18.98       28.33      9.12 o 
  -6   8   8        3.20        2.61      3.61 o 
  -5   8   8       27.09       25.24      4.73 o 
  -4   8   8      121.22      133.38      5.99 o 
  -3   8   8      179.94      185.90      6.71 o 
  -2   8   8      629.64      625.89      8.98 o 
  -1   8   8      156.87      155.64      6.56 o 
   0   8   8       57.95       46.94      2.77 o 
   1   8   8      104.95      109.09      4.78 o 
   2   8   8        6.49        9.28      3.65 o 
   3   8   8        3.94        4.17      3.43 o 
   4   8   8      330.00      323.26     10.79 o 
   5   8   8      109.73      118.79      5.43 o 
   6   8   8       43.19       46.55      6.08 o 
   7   8   8       36.72       25.11      5.71 o 
   8   8   8       79.31       82.40      6.50 o 
   9   8   8        0.40       -0.98      4.88 o 
  10   8   8        1.52       -0.59      5.53 o 
  11   8   8        5.31       -0.38      5.95 o 
 -12   9   8       72.03      116.84     20.86 o 
 -11   9   8       26.16        9.58     18.86 o 
 -10   9   8       32.25       25.89     25.29 o 
  -9   9   8      131.95      152.93     13.36 o 
  -8   9   8      137.56      147.95     11.86 o 
  -7   9   8       72.83       71.87      9.95 o 
  -6   9   8      110.22      116.24      9.65 o 
  -5   9   8       14.76       13.59      3.96 o 
  -4   9   8       31.16       32.06      4.36 o 
  -3   9   8        1.56        0.29      3.68 o 
  -2   9   8       15.72       17.96      5.45 o 
  -1   9   8       17.82       16.69      5.56 o 
   0   9   8      194.98      177.44      6.21 o 
   1   9   8       53.00       50.41      2.98 o 
   2   9   8      285.94      286.23      8.28 o 
   3   9   8        8.20        6.64      3.54 o 
   4   9   8      150.20      153.01      5.85 o 
   5   9   8       76.14       78.52      4.96 o 
   6   9   8       13.61       19.51      4.46 o 
   7   9   8        1.21        2.67      5.11 o 
   8   9   8        7.04        9.27      5.71 o 
   9   9   8       25.32       14.57      7.11 o 
  10   9   8        9.68        2.34      5.02 o 
 -11  10   8        2.09       -1.99     11.00 o 
 -10  10   8        9.03        3.24     10.83 o 
  -9  10   8        1.55        6.55     10.84 o 
  -8  10   8       22.78       25.99     10.04 o 
  -7  10   8       56.79       60.82     21.25 o 
  -6  10   8      112.54      115.13      5.35 o 
  -5  10   8       52.76       48.45     10.35 o 
  -4  10   8        9.09       11.63      4.22 o 
  -3  10   8       37.52       39.85      5.76 o 
  -2  10   8      183.01      181.54      8.11 o 
  -1  10   8       33.49       34.35      6.40 o 
   0  10   8      345.56      372.77      8.89 o 
   1  10   8       19.40       20.78      3.68 o 
   2  10   8       62.90       65.77      5.48 o 
   3  10   8       27.69       27.84      3.97 o 
   4  10   8        6.80       11.10      4.58 o 
   5  10   8       93.13       83.32      4.89 o 
   6  10   8       17.03       16.06      4.89 o 
   7  10   8       20.40       15.20      5.62 o 
   8  10   8        3.31        2.42      5.58 o 
  -9  11   8       29.26       33.01     26.13 o 
  -8  11   8        4.65        7.79     20.77 o 
  -7  11   8        2.32        0.05      8.78 o 
  -6  11   8       52.87       47.99     21.88 o 
  -5  11   8        0.69       -0.62      5.85 o 
  -4  11   8       28.14       29.06      6.44 o 
  -3  11   8       15.24       14.67      6.37 o 
  -2  11   8      106.96      120.65      7.27 o 
  -1  11   8        0.29       -1.14      5.29 o 
   0  11   8      122.70      135.48      7.70 o 
   1  11   8       17.47       19.93      6.22 o 
   2  11   8       36.64       30.49      7.19 o 
   3  11   8       53.82       44.01     11.48 o 
   4  11   8       15.82        9.62      5.58 o 
   5  11   8       51.78       39.44      9.83 o 
   6  11   8       17.91       17.85      4.89 o 
   7  11   8       29.80       25.85      6.25 o 
  -7  12   8       85.45      133.86     12.33 o 
  -6  12   8       28.12       18.50     10.37 o 
  -5  12   8        4.64       -1.23      4.83 o 
  -4  12   8        9.08        2.64      5.73 o 
  -3  12   8        7.60        7.81      6.94 o 
  -2  12   8       22.61       17.75      5.35 o 
  -1  12   8        7.37        6.10      5.85 o 
   0  12   8       29.38       29.38      6.95 o 
   1  12   8        1.51        1.58      5.33 o 
   2  12   8        4.55        2.22      5.69 o 
   3  12   8        5.31        4.13      5.25 o 
   4  12   8        4.15        7.99      7.07 o 
 -17   0   9        0.41       14.40     10.05 o 
 -15   0   9       16.03       25.42     11.37 o 
 -13   0   9       67.22       75.09      7.25 o 
 -11   0   9     1250.83     1258.08     20.94 o 
  -9   0   9      971.82      963.51     12.76 o 
  -7   0   9      208.15      199.36      5.06 o 
  -5   0   9     5519.59     5707.62     89.02 o 
  -3   0   9      295.69      324.35      6.14 o 
  -1   0   9      199.52      191.50      7.52 o 
   1   0   9      653.28      670.61     10.99 o 
   3   0   9      257.95      323.84     16.14 o 
   5   0   9      269.59      298.72     10.79 o 
   7   0   9      821.89      772.67     15.55 o 
   9   0   9      498.87      501.05     15.20 o 
  11   0   9       99.70       69.28     50.25 o 
  13   0   9       97.91      113.22     21.20 o 
 -17   1   9        4.92       16.12      8.67 o 
 -16   1   9        3.58       -3.37      4.34 o 
 -15   1   9        4.76        7.75      4.88 o 
 -14   1   9       57.27       61.15      8.55 o 
 -13   1   9      177.95      174.82      4.87 o 
 -12   1   9      200.15      196.80      7.30 o 
 -11   1   9       18.91       25.96      3.01 o 
 -10   1   9      113.06      106.63      6.04 o 
  -9   1   9      164.57      162.38      3.53 o 
  -8   1   9       30.37       36.19      3.67 o 
  -7   1   9      515.55      538.18      5.05 o 
  -6   1   9      661.32      697.79      7.08 o 
  -5   1   9      227.59      217.78      4.15 o 
  -4   1   9      387.90      390.71      4.74 o 
  -3   1   9     1706.89     1720.20     12.10 o 
  -2   1   9     3258.92     3346.36     21.68 o 
  -1   1   9      736.73      778.71      7.35 o 
   0   1   9     3411.53     3391.27     21.54 o 
   1   1   9      460.26      460.21     11.59 o 
   2   1   9     2110.06     2203.93     20.04 o 
   3   1   9      304.12      355.61      7.17 o 
   4   1   9     1790.41     1822.00     14.48 o 
   5   1   9      380.39      413.09      7.78 o 
   6   1   9      326.33      319.90      7.22 o 
   7   1   9      431.09      463.57      9.75 o 
   8   1   9      255.46      269.32      9.55 o 
   9   1   9      546.86      549.78     11.05 o 
  10   1   9      123.18      136.73      9.41 o 
  11   1   9       32.61       13.88      7.36 o 
  12   1   9       43.67       28.12     12.64 o 
  13   1   9       13.64        9.81      9.22 o 
  14   1   9       10.26       23.08     14.10 o 
 -16   2   9       20.34       18.13      6.51 o 
 -15   2   9        4.83        5.24      4.73 o 
 -14   2   9      133.28      131.56      5.66 o 
 -13   2   9       42.83       40.05      4.66 o 
 -12   2   9        7.86       10.01      4.38 o 
 -11   2   9      227.23      234.47      5.86 o 
 -10   2   9      544.72      539.97      8.53 o 
  -9   2   9       20.67       18.09      4.42 o 
  -8   2   9       24.29       31.06      3.41 o 
  -7   2   9      302.36      306.75      4.85 o 
  -6   2   9      142.51      158.22      2.95 o 
  -5   2   9      987.50     1030.75      9.29 o 
  -4   2   9      980.07      984.56      8.93 o 
  -3   2   9      777.22      777.42      6.22 o 
  -2   2   9     2264.68     2286.25     14.56 o 
  -1   2   9      275.80      295.12      4.96 o 
   0   2   9      436.98      397.22      5.76 o 
   1   2   9     1987.64     2067.62     15.86 o 
   2   2   9       91.23       96.03      4.48 o 
   3   2   9      403.80      421.68      6.48 o 
   4   2   9      189.52      197.02      5.55 o 
   5   2   9       81.60       92.71      7.25 o 
   6   2   9       36.43       44.47      6.39 o 
   7   2   9     1515.19     1541.40     18.96 o 
   8   2   9      304.57      284.76      9.53 o 
   9   2   9      152.17      164.26      8.64 o 
  10   2   9       34.86       34.40      8.75 o 
  11   2   9       10.23        0.89     10.50 o 
  12   2   9       12.00        8.07      9.95 o 
  13   2   9       24.62       20.86     12.37 o 
  14   2   9        8.15       10.68     16.17 o 
 -16   3   9       15.69        7.97      5.79 o 
 -15   3   9       10.45        8.29      4.84 o 
 -14   3   9       36.74       29.15      5.42 o 
 -13   3   9       18.16       18.53      5.32 o 
 -12   3   9      775.98      793.79     12.56 o 
 -11   3   9      146.82      149.53      5.30 o 
 -10   3   9      399.19      397.20     10.35 o 
  -9   3   9       67.00       75.82      3.78 o 
  -8   3   9      675.24      687.76      6.66 o 
  -7   3   9       67.03       72.27      3.77 o 
  -6   3   9      499.27      509.77      6.48 o 
  -5   3   9      416.24      425.66      4.95 o 
  -4   3   9     3100.48     3154.44     18.60 o 
  -3   3   9      452.97      441.82      4.49 o 
  -2   3   9     1549.30     1549.97      9.94 o 
  -1   3   9      193.60      191.24      3.43 o 
   0   3   9      320.22      292.78      4.82 o 
   1   3   9        1.78        3.53      2.71 o 
   2   3   9      414.55      426.44      6.45 o 
   3   3   9       78.77       82.45      4.79 o 
   4   3   9      299.81      270.43      7.00 o 
   5   3   9       58.87       60.15      5.06 o 
   6   3   9      135.19      150.25      6.49 o 
   7   3   9       65.55       57.50      6.91 o 
   8   3   9      454.96      479.71     15.18 o 
   9   3   9       91.38       99.54     12.13 o 
  10   3   9      315.40      334.06     15.13 o 
  11   3   9       31.94       21.21      9.12 o 
  12   3   9       49.63       33.90     18.29 o 
  13   3   9       45.52       50.80     17.56 o 
 -16   4   9       10.17       11.92      6.13 o 
 -15   4   9        9.16        8.58      6.04 o 
 -14   4   9       16.07       16.68      4.61 o 
 -13   4   9       85.94       91.94      5.23 o 
 -12   4   9       19.44       17.98      4.58 o 
 -11   4   9       54.49       55.26      4.22 o 
 -10   4   9      328.27      341.95      6.95 o 
  -9   4   9      152.19      154.75      4.67 o 
  -8   4   9      155.05      164.57      4.90 o 
  -7   4   9       76.21       78.48      3.37 o 
  -6   4   9      328.99      345.71      3.53 o 
  -5   4   9      130.17      116.73      3.48 o 
  -4   4   9      316.42      310.63      6.62 o 
  -3   4   9      652.96      660.57      6.45 o 
  -2   4   9      134.98      137.47      3.27 o 
  -1   4   9      592.33      632.22      5.66 o 
   0   4   9     1044.42     1037.80      9.90 o 
   1   4   9      814.04      870.95      8.16 o 
   2   4   9      785.03      777.40      7.58 o 
   3   4   9      719.37      754.04     11.21 o 
   4   4   9      170.43      178.44      5.52 o 
   5   4   9      192.44      190.29      7.33 o 
   6   4   9       31.06       30.00      6.44 o 
   7   4   9      127.86      153.77      8.57 o 
   8   4   9       64.40       82.87     11.20 o 
   9   4   9      424.55      488.76     14.08 o 
  10   4   9       88.47      105.87      9.71 o 
  11   4   9       32.47       26.55     14.32 o 
  12   4   9        5.28        3.70     10.75 o 
  13   4   9        1.59        5.57     10.36 o 
 -15   5   9       11.19        8.29      5.05 o 
 -14   5   9       30.31       18.01      7.10 o 
 -13   5   9       75.20       65.37     11.72 o 
 -12   5   9       61.87       60.75     13.76 o 
 -11   5   9        2.32        2.97      3.50 o 
 -10   5   9        2.29        3.26      2.81 o 
  -9   5   9       90.77      103.47      5.89 o 
  -8   5   9      274.95      281.15      4.94 o 
  -7   5   9      338.52      340.32      5.06 o 
  -6   5   9      148.26      137.64      6.69 o 
  -5   5   9      140.15      130.91      3.88 o 
  -4   5   9      334.71      360.01      8.40 o 
  -3   5   9      770.25      779.25     10.79 o 
  -2   5   9     1004.55     1012.13      7.50 o 
  -1   5   9      574.69      619.24      9.31 o 
   0   5   9      116.16      110.35      4.55 o 
   1   5   9      114.10      116.06      5.13 o 
   2   5   9      209.33      221.30      6.68 o 
   3   5   9      460.56      469.04     11.28 o 
   4   5   9      639.36      633.46     10.89 o 
   5   5   9      168.83      154.45      6.81 o 
   6   5   9      180.95      203.20      8.40 o 
   7   5   9      221.55      217.93      9.08 o 
   8   5   9      162.81      170.49      9.01 o 
   9   5   9        5.00       11.25      8.42 o 
  10   5   9        6.43        2.95      8.48 o 
  11   5   9       16.67       12.91      8.32 o 
  12   5   9        2.65        8.48      8.64 o 
  13   5   9       15.91        9.76      9.68 o 
 -15   6   9        1.01        1.26      4.24 o 
 -14   6   9       39.15       24.58      7.59 o 
 -13   6   9        1.05        2.55      4.99 o 
 -12   6   9       80.71       86.86      6.64 o 
 -11   6   9      286.32      300.49     13.16 o 
 -10   6   9      151.69      149.53      3.78 o 
  -9   6   9      273.48      275.69     16.08 o 
  -8   6   9      167.43      151.69      8.09 o 
  -7   6   9      617.63      605.33     11.06 o 
  -6   6   9       37.81       39.15      2.16 o 
  -5   6   9      351.65      331.96      7.40 o 
  -4   6   9      228.24      230.60      5.88 o 
  -3   6   9       46.94       53.89      3.70 o 
  -2   6   9      739.61      761.50     12.47 o 
  -1   6   9       10.18        9.07      1.68 o 
   0   6   9      356.45      354.78      5.01 o 
   1   6   9       27.15       30.64      3.53 o 
   2   6   9      274.76      282.69      5.88 o 
   3   6   9       87.39       90.90      5.00 o 
   4   6   9       49.71       42.02      5.26 o 
   5   6   9       34.63       41.05      7.31 o 
   6   6   9       95.76      106.84      7.11 o 
   7   6   9      117.08      135.44      9.65 o 
   8   6   9       16.08        6.62      6.70 o 
   9   6   9        3.38        6.20      7.66 o 
  10   6   9       63.53       58.11     24.29 o 
  11   6   9       99.73      114.16      8.36 o 
  12   6   9       15.61        4.61      6.08 o 
 -14   7   9        6.10       -2.35     16.27 o 
 -13   7   9        9.06       -4.20     16.08 o 
 -12   7   9        2.62        0.85     10.36 o 
 -11   7   9       72.38       -2.45     12.20 o 
 -10   7   9       19.28       15.35      2.96 o 
  -9   7   9        3.80        4.77      8.41 o 
  -8   7   9       15.77       22.79      7.86 o 
  -7   7   9      118.20      108.39      8.01 o 
  -6   7   9      330.40      318.40     16.31 o 
  -5   7   9      281.16      286.77      8.29 o 
  -4   7   9       54.52       56.30      3.98 o 
  -3   7   9       14.42       14.05      4.49 o 
  -2   7   9      390.96      379.66      7.79 o 
  -1   7   9       97.18       98.74      6.99 o 
   0   7   9      186.02      173.56      5.74 o 
   1   7   9        6.55        5.04      2.64 o 
   2   7   9      160.59      158.06      8.15 o 
   3   7   9       77.62       77.38      4.78 o 
   4   7   9      196.39      201.14      7.41 o 
   5   7   9      295.78      294.02      7.60 o 
   6   7   9       67.33       72.68      5.55 o 
   7   7   9       14.38       13.25      4.99 o 
   8   7   9       22.62       28.88      6.18 o 
   9   7   9      118.78      134.53      7.20 o 
  10   7   9       15.24        9.46      5.97 o 
  11   7   9       36.54       23.83     13.72 o 
 -13   8   9        3.76        0.86     12.90 o 
 -12   8   9       20.01       11.39     16.62 o 
 -11   8   9       44.75       21.94     21.04 o 
 -10   8   9       60.80       44.81     34.29 o 
  -9   8   9       93.45       97.82      9.94 o 
  -8   8   9       66.11       50.03     13.21 o 
  -7   8   9      245.18      260.13     12.04 o 
  -6   8   9      115.24      124.50      6.07 o 
  -5   8   9      212.81      213.47      8.88 o 
  -4   8   9        7.78        3.74      4.84 o 
  -3   8   9       58.03       72.59      5.86 o 
  -2   8   9      679.64      660.27      9.04 o 
  -1   8   9       91.66       73.60      7.51 o 
   0   8   9       86.57       89.06      3.11 o 
   1   8   9       24.45       23.94      3.61 o 
   2   8   9      190.99      191.02      7.11 o 
   3   8   9       31.67       31.13      5.13 o 
   4   8   9       49.24       45.00      4.78 o 
   5   8   9      376.29      401.24      8.71 o 
   6   8   9       30.21       32.12      5.10 o 
   7   8   9       43.31       35.29      7.20 o 
   8   8   9       13.42        4.93      4.70 o 
   9   8   9       15.91        6.07      5.94 o 
  10   8   9        3.47        2.06      5.61 o 
 -12   9   9       21.43       14.98     15.18 o 
 -11   9   9       11.49       12.34     12.31 o 
 -10   9   9       35.71       25.96     24.71 o 
  -9   9   9        2.73        3.02     10.66 o 
  -8   9   9      200.29      233.14     20.74 o 
  -7   9   9       46.27       41.83      8.79 o 
  -6   9   9       65.73       63.59      5.35 o 
  -5   9   9        0.94       -1.14      4.40 o 
  -4   9   9        9.96        9.58      5.06 o 
  -3   9   9       30.82       28.44      4.47 o 
  -2   9   9       35.14       29.37      5.19 o 
  -1   9   9       50.36       61.81      5.57 o 
   0   9   9       48.46       47.27      5.79 o 
   1   9   9        5.38        6.28      3.01 o 
   2   9   9       19.20       18.87      3.86 o 
   3   9   9       57.74       65.33      4.85 o 
   4   9   9       21.68       18.59      4.68 o 
   5   9   9       28.42       27.85      4.65 o 
   6   9   9       14.26       11.41      5.42 o 
   7   9   9        4.13        3.43      5.46 o 
   8   9   9       11.00        1.68      4.58 o 
   9   9   9        6.58        0.05      5.10 o 
 -11  10   9       13.16       10.28     15.47 o 
 -10  10   9       12.84       15.93     14.29 o 
  -9  10   9       60.49       64.13     26.49 o 
  -8  10   9       25.61       32.45      9.52 o 
  -7  10   9       23.78       25.68      9.72 o 
  -6  10   9       16.75       14.05      5.74 o 
  -5  10   9       11.64       11.16      4.19 o 
  -4  10   9        2.09        1.14      5.34 o 
  -3  10   9       32.35       36.33      4.91 o 
  -2  10   9       71.93       81.09      5.60 o 
  -1  10   9       97.01       84.81     11.33 o 
   0  10   9      114.62      124.28      8.46 o 
   1  10   9       28.02       24.54      2.69 o 
   2  10   9      126.32      118.31      7.82 o 
   3  10   9       27.66       25.54      3.99 o 
   4  10   9        6.48        2.66      3.90 o 
   5  10   9       46.88       44.01      6.71 o 
   6  10   9       74.82       74.88      8.94 o 
   7  10   9        3.93        5.33      5.16 o 
   8  10   9        0.85        1.26      4.74 o 
  -9  11   9        0.59        0.72     10.81 o 
  -8  11   9       69.88       35.89     21.51 o 
  -7  11   9       12.93       14.36     10.01 o 
  -6  11   9       40.42       18.31     25.14 o 
  -5  11   9       12.77       15.43      5.22 o 
  -4  11   9        1.02        0.54      4.77 o 
  -3  11   9        3.49        8.16      5.31 o 
  -2  11   9       53.80       38.54      7.81 o 
  -1  11   9       13.77        5.96      5.98 o 
   0  11   9       35.51       18.28      7.25 o 
   1  11   9        3.52        1.76      7.15 o 
   2  11   9       11.34        5.91      6.10 o 
   3  11   9        9.06        5.77      5.92 o 
   4  11   9       76.21       74.49     11.38 o 
   5  11   9       84.42       70.95     10.12 o 
   6  11   9       10.91        9.06      5.44 o 
  -6  12   9       28.88       18.33     11.99 o 
  -5  12   9       53.90       93.16     12.85 o 
  -4  12   9       22.89       17.88      7.19 o 
  -3  12   9        6.26        5.15      4.98 o 
  -2  12   9        0.88        0.50      5.36 o 
  -1  12   9        0.73        1.04      5.30 o 
   0  12   9       51.87       48.05     13.21 o 
   1  12   9        4.23        5.04      6.39 o 
   2  12   9       30.44       20.23     10.76 o 
   3  12   9       19.29        7.82      6.34 o 
 -16   0  10       16.73       27.53     10.43 o 
 -14   0  10       51.15       51.91      5.95 o 
 -12   0  10      800.45      768.47     13.74 o 
 -10   0  10      228.73      221.46      8.12 o 
  -8   0  10      733.09      717.41      9.01 o 
  -6   0  10       37.08       49.85      3.97 o 
  -4   0  10     5208.47     5483.29     38.17 o 
  -2   0  10     2307.52     2265.15     21.71 o 
   0   0  10       90.97      108.85      7.16 o 
   2   0  10      687.88      621.11     14.00 o 
   4   0  10      133.19      149.92     14.32 o 
   6   0  10       24.92       36.89      9.37 o 
   8   0  10      124.37      138.98     13.42 o 
  10   0  10      109.54      115.28     12.38 o 
  12   0  10       47.89       13.33     16.62 o 
 -17   1  10       11.66       20.67      7.20 o 
 -16   1  10       16.28       15.75      6.68 o 
 -15   1  10       13.21       16.12      4.59 o 
 -14   1  10       14.68       15.09      3.37 o 
 -13   1  10       35.12       25.99      2.90 o 
 -12   1  10       39.06       39.32      4.03 o 
 -11   1  10      270.90      268.21      4.69 o 
 -10   1  10      723.04      707.57     10.79 o 
  -9   1  10      112.39      115.69     18.45 o 
  -8   1  10      135.95      116.61      3.35 o 
  -7   1  10      327.60      338.14      3.87 o 
  -6   1  10      133.68      138.71      4.44 o 
  -5   1  10     1342.79     1382.14      8.77 o 
  -4   1  10      206.35      197.43      3.39 o 
  -3   1  10       75.16       76.99      3.29 o 
  -2   1  10      810.02      821.58     10.12 o 
  -1   1  10      353.67      396.09      6.04 o 
   0   1  10      812.30      891.92      9.39 o 
   1   1  10      798.48      900.41     11.41 o 
   2   1  10      373.75      379.97      7.14 o 
   3   1  10      281.84      296.27     10.77 o 
   4   1  10      365.98      393.86      7.49 o 
   5   1  10       88.19      101.60      5.56 o 
   6   1  10        3.29        1.04      4.38 o 
   7   1  10      267.07      249.92      9.72 o 
   8   1  10       23.01       27.11      6.67 o 
   9   1  10      179.91      191.08     10.66 o 
  10   1  10       81.94       89.28     10.26 o 
  11   1  10       20.69       10.86      7.42 o 
  12   1  10       29.43       24.91     11.46 o 
  13   1  10       12.42        3.67     11.16 o 
 -16   2  10       20.02       20.35      6.85 o 
 -15   2  10        4.05        5.94      4.49 o 
 -14   2  10       40.17       37.23      6.04 o 
 -13   2  10       11.39       10.73      4.26 o 
 -12   2  10      128.47      140.22      5.34 o 
 -11   2  10      406.18      396.39      9.69 o 
 -10   2  10      143.98      158.32      6.22 o 
  -9   2  10      109.77      107.25      5.16 o 
  -8   2  10       13.39       10.14      2.83 o 
  -7   2  10       50.83       56.76      2.76 o 
  -6   2  10       40.07       41.40      2.37 o 
  -5   2  10       54.59       52.09      1.94 o 
  -4   2  10      568.43      627.39      5.61 o 
  -3   2  10      810.15      815.48      7.98 o 
  -2   2  10      222.04      230.74      4.35 o 
  -1   2  10      990.83     1030.19      7.87 o 
   0   2  10       13.16       26.58      3.63 o 
   1   2  10       64.39       62.20      4.71 o 
   2   2  10      758.14      702.12     12.64 o 
   3   2  10      458.95      463.46      7.41 o 
   4   2  10      599.84      597.75      9.35 o 
   5   2  10       60.14       61.23      5.74 o 
   6   2  10      238.51      235.41      7.23 o 
   7   2  10      390.41      388.60      9.78 o 
   8   2  10      330.63      336.55     10.05 o 
   9   2  10       26.38       20.97      7.12 o 
  10   2  10       18.42       17.20      7.98 o 
  11   2  10        3.24        2.68      7.86 o 
  12   2  10        1.22        3.59      8.81 o 
  13   2  10       17.31       16.43     12.07 o 
 -16   3  10        4.56        4.28      7.28 o 
 -15   3  10        5.74        3.33      5.16 o 
 -14   3  10        9.45        9.11      6.47 o 
 -13   3  10        6.21        5.76      5.01 o 
 -12   3  10        8.81       11.85      3.94 o 
 -11   3  10       50.12       60.08      4.92 o 
 -10   3  10       70.51       67.84      4.58 o 
  -9   3  10     2199.82     2208.41     16.01 o 
  -8   3  10       31.72       31.54      3.89 o 
  -7   3  10       37.02       44.94      3.28 o 
  -6   3  10       11.94       11.44      1.43 o 
  -5   3  10     1330.31     1353.28     13.05 o 
  -4   3  10      127.23      126.99      3.48 o 
  -3   3  10      780.07      828.44      6.68 o 
  -2   3  10      929.08      980.09      8.10 o 
  -1   3  10       91.52       97.22      3.34 o 
   0   3  10      198.41      198.37      3.84 o 
   1   3  10      144.14      153.48      4.68 o 
   2   3  10      217.36      219.18      5.06 o 
   3   3  10       46.49       49.79      4.59 o 
   4   3  10      119.23      105.09      5.88 o 
   5   3  10       95.24       99.66     11.55 o 
   6   3  10       65.99       62.14      6.61 o 
   7   3  10        4.63        5.42      6.03 o 
   8   3  10       41.80       34.37      7.38 o 
   9   3  10      313.53      329.54     12.77 o 
  10   3  10        9.83       12.50      8.30 o 
  11   3  10        1.53       -1.75      8.22 o 
  12   3  10        9.73        5.86     10.36 o 
  13   3  10       17.42       10.83     11.20 o 
 -16   4  10        0.64        7.05      5.75 o 
 -15   4  10        6.18        8.26      6.11 o 
 -14   4  10       23.01       18.80      6.53 o 
 -13   4  10       10.93        6.20      4.88 o 
 -12   4  10       51.80       55.03      4.51 o 
 -11   4  10       61.71       52.77      5.72 o 
 -10   4  10      333.38      336.97     19.08 o 
  -9   4  10      278.99      298.09      6.17 o 
  -8   4  10       14.33       12.92      3.36 o 
  -7   4  10      207.21      214.49      4.49 o 
  -6   4  10       73.49       77.85      3.93 o 
  -5   4  10       76.78       78.54      2.86 o 
  -4   4  10      132.58      147.03      2.96 o 
  -3   4  10      117.19      116.49      2.79 o 
  -2   4  10      268.00      296.75      4.91 o 
  -1   4  10      119.86      142.78      7.17 o 
   0   4  10      172.67      176.07      3.83 o 
   1   4  10      107.07      104.90      3.94 o 
   2   4  10      989.51     1005.41      9.18 o 
   3   4  10      136.01      144.44      4.97 o 
   4   4  10       32.25       36.38      5.92 o 
   5   4  10      284.23      289.49      7.06 o 
   6   4  10      372.64      374.15      8.33 o 
   7   4  10      367.80      366.16     11.42 o 
   8   4  10      124.87      136.13      9.83 o 
   9   4  10      160.90      170.13      9.96 o 
  10   4  10       24.91       20.52      8.88 o 
  11   4  10       49.51       37.20     15.60 o 
  12   4  10       11.52        1.35      9.65 o 
  13   4  10       22.31        8.81     11.15 o 
 -15   5  10        5.63        2.44      4.69 o 
 -14   5  10       45.53       41.33     13.95 o 
 -13   5  10       48.21       44.76      9.15 o 
 -12   5  10       16.78       18.29      4.31 o 
 -11   5  10       80.44       88.55      4.77 o 
 -10   5  10      214.95      211.65      7.83 o 
  -9   5  10      176.32      167.76      5.42 o 
  -8   5  10       30.08       32.97      3.09 o 
  -7   5  10      264.89      250.09      5.47 o 
  -6   5  10      297.56      293.62      7.91 o 
  -5   5  10       43.74       42.66      3.82 o 
  -4   5  10       39.26       34.99      5.44 o 
  -3   5  10      189.49      197.44      9.76 o 
  -2   5  10     1078.81     1082.15     12.57 o 
  -1   5  10      103.50       99.55      4.76 o 
   0   5  10       70.63       65.18      4.55 o 
   1   5  10       87.82       95.63      4.28 o 
   2   5  10      181.05      181.39      6.23 o 
   3   5  10       95.51       95.56      6.81 o 
   4   5  10       49.83       53.40      5.82 o 
   5   5  10      757.68      772.92     10.46 o 
   6   5  10      119.16      132.56     10.18 o 
   7   5  10       51.51       53.95     10.08 o 
   8   5  10        9.65       10.52      8.16 o 
   9   5  10      207.19      233.99     13.76 o 
  10   5  10       29.55       19.78     13.50 o 
  11   5  10       17.05       14.04     11.36 o 
  12   5  10       14.24       13.21      9.36 o 
 -15   6  10       17.51        3.37     12.84 o 
 -14   6  10        9.72        5.16      5.76 o 
 -13   6  10       52.45       59.71     13.52 o 
 -12   6  10      124.53      109.50     21.93 o 
 -11   6  10       69.63       70.48     14.19 o 
 -10   6  10      110.14      100.42      2.99 o 
  -9   6  10      164.57      167.12      7.12 o 
  -8   6  10      413.87      425.00     10.82 o 
  -7   6  10      423.02      457.57     10.15 o 
  -6   6  10       74.43       64.92      5.14 o 
  -5   6  10       70.88       72.50      4.30 o 
  -4   6  10      338.59      321.92      7.68 o 
  -3   6  10       11.81       15.33      5.57 o 
  -2   6  10        1.65        2.95      5.32 o 
  -1   6  10       52.70       54.33      2.49 o 
   0   6  10       66.55       77.65      4.63 o 
   1   6  10       40.02       47.21      8.51 o 
   2   6  10      181.69      175.93      5.77 o 
   3   6  10       72.24       76.22      5.14 o 
   4   6  10      112.62      113.54      6.65 o 
   5   6  10       35.69       37.14      7.60 o 
   6   6  10        8.79       14.02      6.40 o 
   7   6  10        2.23        0.11      6.00 o 
   8   6  10       17.26       17.86      6.67 o 
   9   6  10       45.71       29.94     12.50 o 
  10   6  10       46.20       19.13     11.02 o 
  11   6  10       22.10        6.06      6.89 o 
  12   6  10       23.65       10.54      7.90 o 
 -14   7  10       47.17        0.90     11.10 o 
 -13   7  10       16.09        0.40      9.14 o 
 -12   7  10        5.84        1.41      9.29 o 
 -11   7  10        3.97        1.99      9.11 o 
 -10   7  10       50.14       30.77     10.26 o 
  -9   7  10       25.11       22.16      9.36 o 
  -8   7  10      207.23      230.33     12.86 o 
  -7   7  10       60.57       68.10      7.80 o 
  -6   7  10       70.00       68.51      3.32 o 
  -5   7  10      146.36      138.52      5.46 o 
  -4   7  10      121.27      122.17      4.51 o 
  -3   7  10       79.94       79.61      5.63 o 
  -2   7  10       21.01       15.18      6.68 o 
  -1   7  10      118.47      121.11      8.52 o 
   0   7  10       50.77       48.84      2.66 o 
   1   7  10       32.19       28.89      2.79 o 
   2   7  10       15.25       15.81      3.58 o 
   3   7  10      140.37      138.13      4.67 o 
   4   7  10       25.58       15.87      4.97 o 
   5   7  10       55.27       31.68      8.62 o 
   6   7  10        8.31        7.49      4.72 o 
   7   7  10       16.87       17.36      6.17 o 
   8   7  10       14.60        9.12      5.07 o 
   9   7  10       88.90       82.46      6.62 o 
  10   7  10       40.85       13.48      8.34 o 
  11   7  10       18.45        7.37      6.17 o 
 -13   8  10       61.59       -0.27     10.23 o 
 -12   8  10       50.85       38.49     29.73 o 
 -11   8  10        9.08        0.71      9.42 o 
 -10   8  10        8.54        5.32      9.66 o 
  -9   8  10       21.32       24.43     10.06 o 
  -8   8  10       54.87       69.82      9.30 o 
  -7   8  10       36.82       30.27      8.57 o 
  -6   8  10      125.56      116.36      6.14 o 
  -5   8  10       35.80       37.89      5.25 o 
  -4   8  10      403.85      422.45     11.56 o 
  -3   8  10       58.48       58.42      4.85 o 
  -2   8  10       48.65       51.62      5.07 o 
  -1   8  10       80.13       95.97      6.23 o 
   0   8  10      484.14      470.83     27.02 o 
   1   8  10       79.86       74.55      5.29 o 
   2   8  10      206.80      188.50      5.72 o 
   3   8  10       34.90       41.25      7.52 o 
   4   8  10       68.48       71.42      5.17 o 
   5   8  10       82.50      101.10      7.70 o 
   6   8  10      101.27       97.37      5.75 o 
   7   8  10        5.81        4.97      4.81 o 
   8   8  10        6.43        2.66      5.04 o 
   9   8  10       12.40        3.77      5.76 o 
  10   8  10       10.60        7.10      5.89 o 
 -12   9  10        8.89       -4.07     13.91 o 
 -11   9  10        2.26       -1.30     11.64 o 
 -10   9  10       16.40       11.38     13.52 o 
  -9   9  10       64.02      100.16     10.56 o 
  -8   9  10      136.41      154.62     13.49 o 
  -7   9  10       91.19       95.31     11.12 o 
  -6   9  10        9.29       14.59      4.06 o 
  -5   9  10      174.63      182.82      7.00 o 
  -4   9  10       85.70      102.08      6.38 o 
  -3   9  10       17.41       14.74      5.23 o 
  -2   9  10      107.38      111.16      5.63 o 
  -1   9  10       46.24       46.82      7.01 o 
   0   9  10       86.40       99.30      6.34 o 
   1   9  10        7.82        7.15      2.55 o 
   2   9  10       98.17       97.86      6.09 o 
   3   9  10       64.80       58.11      4.12 o 
   4   9  10       42.33       38.43      6.72 o 
   5   9  10       24.91       16.83      5.80 o 
   6   9  10       19.51       14.23      5.22 o 
   7   9  10        1.69       -0.24      4.56 o 
   8   9  10       16.99        5.81      5.07 o 
   9   9  10       18.43        3.58      5.74 o 
 -10  10  10        3.29        1.18     11.57 o 
  -9  10  10        3.78       13.96     10.93 o 
  -8  10  10       11.90       12.44     11.83 o 
  -7  10  10       16.22       20.94      8.99 o 
  -6  10  10       44.07       48.51      5.39 o 
  -5  10  10       15.26       20.32      5.73 o 
  -4  10  10       30.34       28.38      5.12 o 
  -3  10  10       48.48       46.92      8.85 o 
  -2  10  10       86.35      100.19      7.26 o 
  -1  10  10        1.65        1.01      5.45 o 
   0  10  10       52.67       51.64     15.53 o 
   1  10  10        4.16        3.04      3.74 o 
   2  10  10       40.09       45.32      5.52 o 
   3  10  10      156.89      139.35     16.35 o 
   4  10  10       41.89       18.16      7.72 o 
   5  10  10        3.14        4.56      4.01 o 
   6  10  10        2.93        5.19      4.59 o 
   7  10  10       11.80        5.99      5.57 o 
  -8  11  10       16.61        3.76     10.72 o 
  -7  11  10        9.07        2.40      9.41 o 
  -6  11  10       58.89       79.24     15.06 o 
  -5  11  10       27.42       23.84      7.84 o 
  -4  11  10        6.14        4.73      4.53 o 
  -3  11  10        7.83        1.69      5.46 o 
  -2  11  10       13.78        5.57      6.48 o 
  -1  11  10       23.04       12.19      6.44 o 
   0  11  10       14.66       11.71      6.20 o 
   1  11  10        3.80        1.03      5.69 o 
   2  11  10       40.14       32.78     14.59 o 
   3  11  10       24.18       13.37     11.78 o 
   4  11  10       18.72        9.34      6.90 o 
   5  11  10       73.84       67.40     19.50 o 
  -5  12  10        5.03        4.58      7.89 o 
  -4  12  10       22.83       23.77      7.39 o 
  -3  12  10        1.03        5.81      6.16 o 
  -2  12  10       57.78       73.71      8.67 o 
  -1  12  10        2.85        2.91      7.48 o 
   0  12  10       14.38       17.66      6.29 o 
   1  12  10       11.91        7.30      6.59 o 
   2  12  10        2.36        6.29      7.38 o 
 -15   0  11        9.99       14.65     10.27 o 
 -13   0  11       89.51      108.76      8.89 o 
 -11   0  11      982.23     1005.60     15.40 o 
  -9   0  11     1109.54      902.68    512.82 o 
  -7   0  11      154.57      154.12      4.31 o 
  -5   0  11       60.62       73.60      4.11 o 
  -3   0  11     1682.64     1788.94     40.30 o 
  -1   0  11      530.46      492.68     11.65 o 
   1   0  11      120.41      124.94      6.41 o 
   3   0  11      177.70      181.36      7.80 o 
   5   0  11       91.13       92.37      9.69 o 
   7   0  11       22.82       18.43     10.74 o 
   9   0  11        4.50       -3.69     10.14 o 
  11   0  11       43.00       26.93     30.90 o 
  13   0  11        0.15        4.31     18.01 o 
 -16   1  11        7.21       12.26      7.28 o 
 -15   1  11       21.88       16.47      4.52 o 
 -14   1  11       96.07      101.28      8.42 o 
 -13   1  11       36.26       40.48      5.76 o 
 -12   1  11       38.11       38.30      4.89 o 
 -11   1  11      129.72      139.61      6.21 o 
 -10   1  11      621.79      632.74     10.22 o 
  -9   1  11      579.94      550.41      9.27 o 
  -8   1  11       11.04        9.93      1.87 o 
  -7   1  11      294.10      291.09      3.69 o 
  -6   1  11      251.59      262.02      4.20 o 
  -5   1  11      465.49      449.96      4.52 o 
  -4   1  11     1020.86     1012.87      8.07 o 
  -3   1  11      183.79      169.43      3.68 o 
  -2   1  11      655.37      660.09      7.27 o 
  -1   1  11      184.25      203.08      5.60 o 
   0   1  11      410.73      411.89      5.94 o 
   1   1  11      268.00      243.88      6.53 o 
   2   1  11     2325.64     2324.65     16.98 o 
   3   1  11       96.20      110.12      4.99 o 
   4   1  11       47.92       51.33      5.00 o 
   5   1  11       27.18       32.26      5.19 o 
   6   1  11       25.78       32.98      6.37 o 
   7   1  11      157.06      158.27      9.86 o 
   8   1  11      113.93      109.92      8.60 o 
   9   1  11       17.58       17.82      7.11 o 
  10   1  11       46.86       23.87     13.93 o 
  11   1  11       27.01       14.63      8.61 o 
  12   1  11       19.83       14.72      9.38 o 
  13   1  11       23.47       24.32     12.38 o 
 -16   2  11        6.57        5.93      4.59 o 
 -15   2  11       20.84       11.76      5.61 o 
 -14   2  11       27.88       25.95      7.01 o 
 -13   2  11      109.54      122.46      6.66 o 
 -12   2  11       59.72       61.60      5.20 o 
 -11   2  11      596.78      640.40     11.05 o 
 -10   2  11      161.51      148.12     26.58 o 
  -9   2  11      213.09      220.68      7.56 o 
  -8   2  11      154.81      138.93      4.97 o 
  -7   2  11       43.73       38.82      2.12 o 
  -6   2  11      160.80      170.59      2.72 o 
  -5   2  11      664.20      631.06      6.97 o 
  -4   2  11      402.28      374.91      5.70 o 
  -3   2  11      343.45      347.78      4.79 o 
  -2   2  11      683.10      667.89      6.86 o 
  -1   2  11       42.30       42.18      3.05 o 
   0   2  11      200.10      191.65      4.50 o 
   1   2  11       62.65       62.94      4.86 o 
   2   2  11       65.48       57.11      4.53 o 
   3   2  11      173.03      179.87      5.88 o 
   4   2  11      440.26      424.65      7.42 o 
   5   2  11      133.01      140.16      8.66 o 
   6   2  11       24.27       18.07      5.63 o 
   7   2  11      168.20      170.27      8.35 o 
   8   2  11       40.59       37.46      7.01 o 
   9   2  11      176.64      172.27      9.79 o 
  10   2  11      113.53       65.79     34.89 o 
  11   2  11       34.54       14.21     10.29 o 
  12   2  11        0.60       -3.29     10.37 o 
  13   2  11       24.15       16.70     13.91 o 
 -16   3  11        2.39        7.45      5.17 o 
 -15   3  11       12.71       15.75      5.93 o 
 -14   3  11       11.83        5.57      5.29 o 
 -13   3  11       58.00       48.29      7.40 o 
 -12   3  11       88.05       98.36      4.82 o 
 -11   3  11      151.02      159.63      5.90 o 
 -10   3  11      271.31      275.81      5.64 o 
  -9   3  11      646.14      649.46      8.72 o 
  -8   3  11      646.33      658.08      7.90 o 
  -7   3  11      246.49      268.36      5.46 o 
  -6   3  11      109.46      121.05      2.53 o 
  -5   3  11      187.51      177.74      4.68 o 
  -4   3  11      101.37      101.49      3.16 o 
  -3   3  11      155.34      147.83      4.13 o 
  -2   3  11       57.67       63.35      3.66 o 
  -1   3  11       62.24       62.65      3.88 o 
   0   3  11      294.87      287.58      5.16 o 
   1   3  11       71.42       70.89      4.09 o 
   2   3  11       32.48       40.54      4.85 o 
   3   3  11        3.55       -0.71      4.06 o 
   4   3  11        5.46        9.84      4.87 o 
   5   3  11       69.95       67.87      6.31 o 
   6   3  11       36.71       44.37      6.44 o 
   7   3  11       10.51       10.76      6.24 o 
   8   3  11        6.64        1.01      6.68 o 
   9   3  11      121.74      129.42      9.28 o 
  10   3  11       18.79        6.88      8.09 o 
  11   3  11       35.28       22.16     10.03 o 
  12   3  11        6.16        9.66     10.98 o 
  13   3  11        3.75       -3.34      9.88 o 
 -16   4  11        4.27        3.07      5.65 o 
 -15   4  11        8.84       13.84      7.06 o 
 -14   4  11       14.74       16.85      5.82 o 
 -13   4  11       12.87       11.84      4.30 o 
 -12   4  11       12.14       10.26      4.57 o 
 -11   4  11      303.99      279.90      6.86 o 
 -10   4  11      192.10      189.51      6.36 o 
  -9   4  11      373.32      384.62      7.08 o 
  -8   4  11      251.03      256.01      5.47 o 
  -7   4  11      119.94      113.83      3.60 o 
  -6   4  11       10.01       11.10      1.73 o 
  -5   4  11      177.70      175.05      2.90 o 
  -4   4  11       20.62       16.45      1.97 o 
  -3   4  11       30.03       34.72      5.09 o 
  -2   4  11      263.03      252.30      3.80 o 
  -1   4  11      285.98      292.78      5.18 o 
   0   4  11      182.71      165.29      4.55 o 
   1   4  11       43.20       46.10      3.63 o 
   2   4  11      361.37      375.06      5.75 o 
   3   4  11       70.37       85.20      5.77 o 
   4   4  11      204.55      216.68      7.46 o 
   5   4  11       46.52       38.06      6.05 o 
   6   4  11       85.13      100.98     11.45 o 
   7   4  11      276.27      275.46     11.45 o 
   8   4  11        8.77       13.70     10.07 o 
   9   4  11      124.72      143.02     12.32 o 
  10   4  11       22.61       15.00      8.56 o 
  11   4  11       14.68       20.38     12.22 o 
  12   4  11        7.19       -3.94     10.42 o 
 -15   5  11       10.72        5.52      4.88 o 
 -14   5  11       23.06       20.50      8.10 o 
 -13   5  11       76.47       71.29     13.53 o 
 -12   5  11       63.77       53.72      8.99 o 
 -11   5  11       66.91       67.07      5.12 o 
 -10   5  11       63.30       73.88      3.85 o 
  -9   5  11        7.96        8.69      3.36 o 
  -8   5  11       19.85       19.12      2.85 o 
  -7   5  11      205.88      203.85      6.71 o 
  -6   5  11        5.82        4.83      0.88 o 
  -5   5  11       60.63       62.99      6.75 o 
  -4   5  11      181.73      176.10      7.37 o 
  -3   5  11        0.16        2.12      1.50 o 
  -2   5  11       91.00       93.81      2.74 o 
  -1   5  11      175.53      190.08      4.11 o 
   0   5  11      247.96      261.32      6.10 o 
   1   5  11      269.99      277.40      5.47 o 
   2   5  11      133.89      133.41     15.00 o 
   3   5  11      285.63      270.41      6.50 o 
   4   5  11       58.99       72.95      6.53 o 
   5   5  11      395.39      400.16      9.42 o 
   6   5  11      102.99      105.38      7.85 o 
   7   5  11       95.05       94.76      8.32 o 
   8   5  11       28.99       23.32      8.52 o 
   9   5  11       23.61        6.18      8.57 o 
  10   5  11       15.66       20.87      9.07 o 
  11   5  11       22.94       21.91      9.41 o 
  12   5  11        2.97        4.56     10.21 o 
 -15   6  11        3.89       -1.12     11.12 o 
 -14   6  11        0.77       -2.85     10.18 o 
 -13   6  11       13.70        3.94      9.24 o 
 -12   6  11       13.25        8.39      3.47 o 
 -11   6  11       64.94       68.71     14.37 o 
 -10   6  11       20.69       19.84      2.41 o 
  -9   6  11      334.51      295.25     15.00 o 
  -8   6  11      207.99      213.83     11.63 o 
  -7   6  11      116.17      135.10      7.35 o 
  -6   6  11       30.63       30.58      2.70 o 
  -5   6  11      346.23      313.93     10.90 o 
  -4   6  11      235.05      250.02      9.71 o 
  -3   6  11       88.51       77.66     16.28 o 
  -2   6  11      116.09      127.28      7.53 o 
  -1   6  11       50.82       57.39      3.89 o 
   0   6  11      276.58      277.52      6.31 o 
   1   6  11       28.16       29.48      5.04 o 
   2   6  11      276.84      288.75      6.89 o 
   3   6  11       15.13       16.93      4.78 o 
   4   6  11      174.49      190.86      9.84 o 
   5   6  11        2.36        3.78      5.12 o 
   6   6  11       32.28       31.10      6.93 o 
   7   6  11       28.99       38.97      6.88 o 
   8   6  11       21.30       14.68      6.84 o 
   9   6  11       65.91       78.23     15.80 o 
  10   6  11       11.05        3.53      6.48 o 
  11   6  11       25.73        5.39      7.58 o 
 -14   7  11        4.76        1.28     12.91 o 
 -13   7  11        8.74        0.35     11.78 o 
 -12   7  11       20.34       -2.74     12.24 o 
 -11   7  11       22.50       -0.24      8.37 o 
 -10   7  11      107.29      120.65     10.23 o 
  -9   7  11      112.51      129.79     11.85 o 
  -8   7  11       17.93       15.08      6.54 o 
  -7   7  11      163.59      157.19      8.88 o 
  -6   7  11      221.13      224.41      8.44 o 
  -5   7  11      319.42      325.37      9.59 o 
  -4   7  11      338.49      335.48      8.24 o 
  -3   7  11      190.13      179.42      5.83 o 
  -2   7  11      342.09      346.20     10.95 o 
  -1   7  11       54.09       49.96      3.35 o 
   0   7  11      170.94      156.74      5.61 o 
   1   7  11       30.31       25.46      2.83 o 
   2   7  11       23.78       15.25      4.05 o 
   3   7  11       93.60       93.50      5.67 o 
   4   7  11       11.14       13.60      7.80 o 
   5   7  11        5.99        5.85      5.22 o 
   6   7  11       26.57       24.70      6.18 o 
   7   7  11        3.40        0.04      7.93 o 
   8   7  11       81.07       82.87     15.58 o 
   9   7  11       54.93       11.77      8.98 o 
  10   7  11       11.62        5.99      6.03 o 
 -13   8  11       31.91        0.66     16.76 o 
 -12   8  11       11.52       -1.31     10.18 o 
 -11   8  11        9.47        7.38     10.87 o 
 -10   8  11       13.48       17.42     10.10 o 
  -9   8  11        8.53       11.53     11.14 o 
  -8   8  11       28.69       32.75     11.66 o 
  -7   8  11      133.81      137.35      8.44 o 
  -6   8  11       62.78       60.87      6.46 o 
  -5   8  11      325.97      329.04      8.63 o 
  -4   8  11       58.41       62.92      4.59 o 
  -3   8  11      289.98      312.47      9.99 o 
  -2   8  11       12.87       17.05      5.75 o 
  -1   8  11        7.81        4.84      6.32 o 
   0   8  11        9.33        8.11      1.93 o 
   1   8  11       76.90       70.09      4.53 o 
   2   8  11       82.04       78.94      4.65 o 
   3   8  11       72.21       72.28      4.22 o 
   4   8  11      137.23      132.93     10.01 o 
   5   8  11       40.40       37.85      6.56 o 
   6   8  11       17.33       10.10      5.09 o 
   7   8  11      112.36      122.95     18.00 o 
   8   8  11       10.82       -0.63      6.05 o 
   9   8  11       41.35       10.16      8.76 o 
 -12   9  11        2.66       -5.01     11.73 o 
 -11   9  11       39.19       54.46     13.55 o 
 -10   9  11       27.27       35.20     10.16 o 
  -9   9  11       40.43       50.28     16.72 o 
  -8   9  11       84.71       95.13     10.31 o 
  -7   9  11       90.06      114.37     10.07 o 
  -6   9  11       28.08       33.92      6.16 o 
  -5   9  11       54.97       61.87      4.41 o 
  -4   9  11       57.50       63.55      5.68 o 
  -3   9  11        6.56       13.12      4.66 o 
  -2   9  11      141.29      154.57      6.91 o 
  -1   9  11       14.29       11.06      5.49 o 
   0   9  11       20.43       13.71      4.07 o 
   1   9  11       32.56       29.87      2.87 o 
   2   9  11       29.82       21.73      5.06 o 
   3   9  11       19.73       16.92      3.64 o 
   4   9  11       62.24       38.43     12.08 o 
   5   9  11       36.08       25.33      9.29 o 
   6   9  11       11.89        8.57      5.24 o 
   7   9  11        6.05        2.95      5.58 o 
   8   9  11        4.02        5.30      6.82 o 
 -10  10  11        3.21        3.41     12.86 o 
  -9  10  11       28.80       34.27     10.43 o 
  -8  10  11       72.24       70.76     13.19 o 
  -7  10  11        9.24        5.11     11.26 o 
  -6  10  11       14.95       19.56      7.56 o 
  -5  10  11        4.11        5.35      3.87 o 
  -4  10  11       20.55       23.25      4.55 o 
  -3  10  11        7.97        7.67      4.63 o 
  -2  10  11       91.63       90.14     16.62 o 
  -1  10  11       14.92       13.54      5.57 o 
   0  10  11      119.46      145.31      8.98 o 
   1  10  11       39.18       31.54      9.75 o 
   2  10  11      127.88      103.82     18.19 o 
   3  10  11        4.77        3.73      3.52 o 
   4  10  11       54.29       33.66      8.35 o 
   5  10  11       93.00       89.47     17.62 o 
   6  10  11       19.81       11.10      5.15 o 
   7  10  11        6.06        3.12      5.16 o 
  -8  11  11        5.10       -4.49     11.50 o 
  -7  11  11       25.27        8.93     11.63 o 
  -6  11  11       38.14       36.24     20.27 o 
  -5  11  11        5.51       20.25     10.35 o 
  -4  11  11       24.52       21.41      6.55 o 
  -3  11  11        9.23        8.91      5.11 o 
  -2  11  11       28.81       26.25      7.53 o 
  -1  11  11       19.20       17.67      6.45 o 
   0  11  11        9.80        6.62      6.68 o 
   1  11  11        6.00        9.87      5.98 o 
   2  11  11       28.62       17.26      7.04 o 
   3  11  11       17.46       10.29      6.40 o 
   4  11  11       49.01       68.24     15.76 o 
  -4  12  11       27.60       26.42      8.49 o 
  -3  12  11        5.76        7.67      5.86 o 
  -2  12  11       17.47        3.90      5.62 o 
  -1  12  11        7.18       20.97      8.58 o 
   0  12  11        0.87        4.27      8.75 o 
   1  12  11        8.64        2.54      5.64 o 
 -16   0  12       25.08       45.67     19.31 o 
 -14   0  12       13.19        6.73      5.19 o 
 -12   0  12       92.55       98.03     12.80 o 
 -10   0  12      158.95      169.21     18.82 o 
  -8   0  12      770.16      745.97     21.65 o 
  -6   0  12      225.47      233.97      5.04 o 
  -4   0  12      281.27      257.75      5.92 o 
  -2   0  12     1076.15     1026.58     12.91 o 
   0   0  12     1013.43      997.84     13.32 o 
   2   0  12      965.85      969.54     13.91 o 
   4   0  12      138.07      135.47      8.47 o 
   6   0  12       46.70       57.85     11.21 o 
   8   0  12       86.68       72.56     10.96 o 
  10   0  12        4.38        2.76     11.73 o 
  12   0  12       24.10       20.67     26.02 o 
 -16   1  12        3.74       11.15      6.59 o 
 -15   1  12       22.97       28.87      5.37 o 
 -14   1  12        2.12       -0.75      5.00 o 
 -13   1  12       66.48       69.60      6.52 o 
 -12   1  12        1.53        4.13      3.86 o 
 -11   1  12      638.31      623.95     11.85 o 
 -10   1  12       65.45       70.04     13.58 o 
  -9   1  12      290.38      276.80      5.35 o 
  -8   1  12      321.54      308.82      5.16 o 
  -7   1  12      111.13      114.31      3.42 o 
  -6   1  12      197.23      202.57      4.41 o 
  -5   1  12      358.37      358.54      4.66 o 
  -4   1  12      926.54      883.16      8.34 o 
  -3   1  12      678.93      670.26      7.44 o 
  -2   1  12     2321.24     2198.88     15.90 o 
  -1   1  12      363.00      331.31      5.53 o 
   0   1  12     2522.78     2398.13     17.05 o 
   1   1  12      593.72      570.31      7.82 o 
   2   1  12      138.96      149.15      5.81 o 
   3   1  12       12.08       12.59      4.32 o 
   4   1  12      104.87      116.90      6.33 o 
   5   1  12       14.54       16.48      5.82 o 
   6   1  12       62.65       71.37      8.73 o 
   7   1  12       46.52       46.08      6.93 o 
   8   1  12       53.17       52.84      8.96 o 
   9   1  12      245.69      256.42     14.55 o 
  10   1  12       17.21        8.45      6.50 o 
  11   1  12        6.51        3.94      7.69 o 
  12   1  12        4.39       -1.38      7.99 o 
 -16   2  12       16.23       17.98      5.72 o 
 -15   2  12       17.92       14.48      5.64 o 
 -14   2  12        4.14        6.18      5.14 o 
 -13   2  12       35.31       36.34      4.77 o 
 -12   2  12      100.85      100.55      4.78 o 
 -11   2  12       73.28       76.56      6.87 o 
 -10   2  12      208.31      220.71      8.03 o 
  -9   2  12      217.77      212.47      8.49 o 
  -8   2  12        8.83        9.96      2.18 o 
  -7   2  12       38.38       33.51      2.47 o 
  -6   2  12       60.46       61.22      2.56 o 
  -5   2  12      246.69      247.40      3.58 o 
  -4   2  12      524.96      531.51      5.77 o 
  -3   2  12      202.65      186.25      4.36 o 
  -2   2  12      694.95      659.85      6.56 o 
  -1   2  12       20.19       19.96      3.37 o 
   0   2  12      285.25      274.53      6.24 o 
   1   2  12      597.54      593.07      9.04 o 
   2   2  12     1058.82     1023.73     10.25 o 
   3   2  12       20.54       17.27      4.38 o 
   4   2  12      140.46      135.22      6.13 o 
   5   2  12       51.46       47.69      6.28 o 
   6   2  12      119.23      126.57      7.83 o 
   7   2  12       26.69       21.56      6.53 o 
   8   2  12       47.03       50.43      8.06 o 
   9   2  12       63.71       55.49     15.11 o 
  10   2  12       49.31       33.21     18.03 o 
  11   2  12       14.94       11.32      9.14 o 
  12   2  12        2.39        7.21     10.32 o 
 -16   3  12        3.46        1.77      4.20 o 
 -15   3  12        3.12       -0.06      3.68 o 
 -14   3  12        1.54       -0.47      3.81 o 
 -13   3  12       61.05       64.88     19.42 o 
 -12   3  12       12.07        5.76      3.99 o 
 -11   3  12      610.95      626.68      9.67 o 
 -10   3  12       13.68       17.68      4.23 o 
  -9   3  12      119.18      118.75      4.48 o 
  -8   3  12       79.34       84.12      5.04 o 
  -7   3  12       45.30       48.48      2.32 o 
  -6   3  12       94.30       96.26      4.84 o 
  -5   3  12      169.43      186.71      3.94 o 
  -4   3  12       88.94       92.07      2.88 o 
  -3   3  12      104.81      120.54      4.20 o 
  -2   3  12      833.68      809.74      7.19 o 
  -1   3  12       84.63       83.60      4.21 o 
   0   3  12     1003.68     1027.33      8.62 o 
   1   3  12       35.01       40.43      4.70 o 
   2   3  12      293.45      288.90      6.72 o 
   3   3  12       60.61       59.04      7.01 o 
   4   3  12      129.83      137.88      8.98 o 
   5   3  12       40.18       44.27      6.15 o 
   6   3  12       75.07       68.22      7.17 o 
   7   3  12      120.27      117.32     10.05 o 
   8   3  12       32.44       36.37      8.65 o 
   9   3  12       78.24       80.54     17.00 o 
  10   3  12        4.70        2.94      8.36 o 
  11   3  12       28.58       22.00     15.62 o 
  12   3  12        4.12       -2.65     10.31 o 
 -15   4  12        9.55        9.48      4.98 o 
 -14   4  12       18.52        8.54      4.68 o 
 -13   4  12      111.89      122.40     21.31 o 
 -12   4  12       55.53       45.85     10.89 o 
 -11   4  12       10.69       15.41      6.43 o 
 -10   4  12      159.01      168.80      5.17 o 
  -9   4  12      172.77      157.16      4.21 o 
  -8   4  12       41.74       39.77      4.45 o 
  -7   4  12      142.54      154.50      6.01 o 
  -6   4  12      581.16      576.49      5.35 o 
  -5   4  12      236.76      229.98      6.32 o 
  -4   4  12      660.65      640.05      5.84 o 
  -3   4  12       36.92       43.89      3.15 o 
  -2   4  12      896.32      839.70      7.61 o 
  -1   4  12      294.90      284.93      7.39 o 
   0   4  12     1143.39     1109.52     10.86 o 
   1   4  12      123.08      119.96      4.35 o 
   2   4  12       21.91       15.92      4.40 o 
   3   4  12      137.73      134.48      5.84 o 
   4   4  12       30.05       29.50      5.07 o 
   5   4  12      104.16      101.27      6.24 o 
   6   4  12      207.56      221.11      8.53 o 
   7   4  12      449.53      464.15     10.05 o 
   8   4  12       35.62       31.04      8.27 o 
   9   4  12       60.89       74.59     12.81 o 
  10   4  12       29.73       23.09     11.71 o 
  11   4  12        9.20        6.90      9.47 o 
  12   4  12        2.91        6.32      9.95 o 
 -15   5  12        2.36        1.90      4.65 o 
 -14   5  12       24.10       15.37      6.47 o 
 -13   5  12       25.45       10.13      5.22 o 
 -12   5  12        1.62        1.39      2.97 o 
 -11   5  12      166.48      182.09      7.40 o 
 -10   5  12       32.46       37.45      2.95 o 
  -9   5  12       47.21       47.49      3.62 o 
  -8   5  12      133.75      136.29      4.07 o 
  -7   5  12      245.75      240.04      6.35 o 
  -6   5  12       91.09       86.28      3.29 o 
  -5   5  12      121.60      128.54      7.03 o 
  -4   5  12       13.27       14.04      2.19 o 
  -3   5  12       88.49       97.68      2.61 o 
  -2   5  12      147.84      156.69      2.82 o 
  -1   5  12        2.40        1.38      2.75 o 
   0   5  12      288.05      298.67      6.35 o 
   1   5  12       19.17       20.74      4.04 o 
   2   5  12      485.73      498.90      8.40 o 
   3   5  12      240.26      247.46      7.22 o 
   4   5  12      853.56      874.25     10.26 o 
   5   5  12       77.14       78.17      6.44 o 
   6   5  12        3.89        5.97      6.52 o 
   7   5  12       63.17       63.11      8.21 o 
   8   5  12       17.56        3.99      7.33 o 
   9   5  12      130.51       80.82     62.81 o 
  10   5  12        3.05        2.29      9.35 o 
  11   5  12       59.60       69.08     27.73 o 
 -14   6  12        0.90       -0.40      8.30 o 
 -13   6  12        8.37       -1.41      8.46 o 
 -12   6  12       20.16       -1.99      9.75 o 
 -11   6  12       33.82       22.57     10.69 o 
 -10   6  12       73.77       82.11      8.58 o 
  -9   6  12      188.81      179.25      9.69 o 
  -8   6  12      192.65      210.90      8.19 o 
  -7   6  12       85.40       94.29      7.22 o 
  -6   6  12        5.13        4.58      1.75 o 
  -5   6  12      221.96      216.53      7.87 o 
  -4   6  12       57.32       49.67      8.11 o 
  -3   6  12       66.00       67.10      7.32 o 
  -2   6  12      148.81      145.59      9.88 o 
  -1   6  12       96.61      101.10      5.07 o 
   0   6  12       20.17       15.24      3.55 o 
   1   6  12       96.06      107.92      8.22 o 
   2   6  12       14.10        9.74      4.39 o 
   3   6  12        0.26       -3.24      4.27 o 
   4   6  12       65.66       57.23      7.37 o 
   5   6  12       16.25        9.58      5.19 o 
   6   6  12       43.41       44.82      8.13 o 
   7   6  12       22.10       13.00      7.69 o 
   8   6  12        6.55        4.83      8.26 o 
   9   6  12        5.36        2.91      7.09 o 
  10   6  12        4.67        0.67      7.33 o 
  11   6  12        2.33        0.05      7.47 o 
 -13   7  12        4.13        2.78     11.13 o 
 -12   7  12        8.28        2.15      9.69 o 
 -11   7  12       14.76        8.64      9.32 o 
 -10   7  12       81.52       87.38     11.09 o 
  -9   7  12       56.73       55.69      9.17 o 
  -8   7  12       52.42       71.63      8.16 o 
  -7   7  12      119.82      125.38      9.16 o 
  -6   7  12       61.23       63.06      3.33 o 
  -5   7  12       12.59       15.55      3.15 o 
  -4   7  12       84.28       84.36      5.71 o 
  -3   7  12       31.26       37.16      9.68 o 
  -2   7  12       87.57       89.50      9.15 o 
  -1   7  12       78.90       74.62      6.23 o 
   0   7  12      107.20       98.87      5.06 o 
   1   7  12        7.53        8.92      6.01 o 
   2   7  12      130.50      134.72      5.79 o 
   3   7  12        5.91       -1.15      4.04 o 
   4   7  12        4.87        2.58      5.63 o 
   5   7  12      150.05      159.07     10.08 o 
   6   7  12        6.78       10.85      7.16 o 
   7   7  12       21.01       13.70      8.80 o 
   8   7  12       11.84        3.96      6.43 o 
   9   7  12        3.68       -3.36      6.27 o 
  10   7  12        0.33        5.70      6.75 o 
 -12   8  12        8.87        1.37     10.24 o 
 -11   8  12       11.96        9.10     12.42 o 
 -10   8  12       16.18       23.79      9.36 o 
  -9   8  12        7.12       16.83     10.46 o 
  -8   8  12        1.55        2.96      6.40 o 
  -7   8  12       27.62       39.00      8.92 o 
  -6   8  12       19.25       16.69      4.00 o 
  -5   8  12       68.92       62.59      5.12 o 
  -4   8  12      112.79      120.70      7.64 o 
  -3   8  12       64.34       52.54      5.39 o 
  -2   8  12      184.04      176.13      7.02 o 
  -1   8  12       84.14       94.61      9.34 o 
   0   8  12      162.38      167.88     14.69 o 
   1   8  12       10.11        9.41      3.02 o 
   2   8  12      165.67      161.63      7.52 o 
   3   8  12       45.57       47.79      8.41 o 
   4   8  12       39.78       47.53      5.54 o 
   5   8  12       23.02       22.58      4.84 o 
   6   8  12       36.27       11.24      5.79 o 
   7   8  12       19.01       12.05      5.58 o 
   8   8  12       12.42        1.02      5.02 o 
   9   8  12       15.77        8.46      5.90 o 
 -11   9  12       33.78       44.20     13.35 o 
 -10   9  12        2.70        6.14     10.01 o 
  -9   9  12       23.96       21.02      9.45 o 
  -8   9  12       97.78       71.95     20.65 o 
  -7   9  12       32.55       36.03      7.95 o 
  -6   9  12       42.82       32.93      4.94 o 
  -5   9  12       35.57       40.59      3.98 o 
  -4   9  12        6.30        4.63      4.97 o 
  -3   9  12        2.78        3.70      4.21 o 
  -2   9  12       27.52       22.36      5.94 o 
  -1   9  12        3.69        9.27      6.18 o 
   0   9  12       17.42        9.72      2.94 o 
   1   9  12       43.58       37.16      4.38 o 
   2   9  12       25.56       26.56      4.64 o 
   3   9  12        3.37        5.03      3.37 o 
   4   9  12       12.30       11.75      4.17 o 
   5   9  12        6.18        7.51      4.35 o 
   6   9  12       16.95        8.90      6.20 o 
   7   9  12        3.16        5.17      5.86 o 
 -10  10  12       17.25       15.91     10.44 o 
  -9  10  12        9.09       20.12     15.42 o 
  -8  10  12        5.56        4.05     10.75 o 
  -7  10  12       89.28      119.65     10.95 o 
  -6  10  12       71.09       77.11     10.57 o 
  -5  10  12       29.98       30.55      5.99 o 
  -4  10  12       26.05       22.88      6.43 o 
  -3  10  12        5.93        9.69      6.26 o 
  -2  10  12       45.83       31.16      8.97 o 
  -1  10  12        0.16        0.16      5.27 o 
   0  10  12       40.42       37.39     11.07 o 
   1  10  12       10.97       12.00      6.92 o 
   2  10  12       26.08       30.45      9.82 o 
   3  10  12        1.54       -0.10      5.62 o 
   4  10  12       59.87       63.46      9.75 o 
   5  10  12        0.53       -0.22      4.37 o 
   6  10  12       16.80        5.07      5.26 o 
  -7  11  12       18.47       25.28     12.76 o 
  -6  11  12        6.23        8.61     10.14 o 
  -5  11  12       12.04        6.38      8.01 o 
  -4  11  12       10.75       21.14      5.23 o 
  -3  11  12        0.86        1.34      6.56 o 
  -2  11  12       17.89       18.51      7.72 o 
  -1  11  12        3.04        0.83      5.09 o 
   0  11  12       14.81        5.79      6.77 o 
   1  11  12       26.82       16.09      7.05 o 
   2  11  12        2.48        0.64      5.73 o 
   3  11  12       14.64       11.13      7.47 o 
   4  11  12        1.44       -0.53      6.86 o 
 -15   0  13       12.49       22.12      8.54 o 
 -13   0  13       19.60       18.21     10.61 o 
 -11   0  13      357.93      340.18     15.15 o 
  -9   0  13      344.47      347.51      8.23 o 
  -7   0  13      817.31      792.27     16.39 o 
  -5   0  13      182.70      171.02      5.00 o 
  -3   0  13       44.74       38.27      6.47 o 
  -1   0  13      811.08      793.16     11.71 o 
   1   0  13      169.77      155.97      9.07 o 
   3   0  13      230.54      213.35      9.16 o 
   5   0  13      118.33      155.34     19.08 o 
   7   0  13      127.02      134.61     11.24 o 
   9   0  13        6.33        3.70      9.11 o 
  11   0  13       15.23        2.78     10.69 o 
 -16   1  13       32.53       41.97     12.50 o 
 -15   1  13       16.75       16.00      5.32 o 
 -14   1  13        3.02        1.56      4.38 o 
 -13   1  13        2.26        1.39      3.74 o 
 -12   1  13       92.53       95.02      5.97 o 
 -11   1  13       86.64      105.73      6.77 o 
 -10   1  13       59.41       52.28      7.98 o 
  -9   1  13      110.88      118.50      4.25 o 
  -8   1  13       17.41       19.60      3.18 o 
  -7   1  13      120.80      109.34      4.43 o 
  -6   1  13       33.11       33.92      2.76 o 
  -5   1  13      115.78      111.44      3.14 o 
  -4   1  13      331.60      313.32      5.05 o 
  -3   1  13       54.90       61.80      4.21 o 
  -2   1  13     1884.22     1762.84     14.51 o 
  -1   1  13       49.53       54.81      4.07 o 
   0   1  13     1296.93     1243.10     13.97 o 
   1   1  13      199.06      183.42      5.79 o 
   2   1  13       57.13       64.74      5.27 o 
   3   1  13      319.38      311.01      7.55 o 
   4   1  13       37.75       30.23      5.97 o 
   5   1  13       70.93       77.85      9.34 o 
   6   1  13      343.90      352.47     10.81 o 
   7   1  13      215.68      195.80     10.16 o 
   8   1  13       46.10       41.35      8.38 o 
   9   1  13       16.90        9.11      7.44 o 
  10   1  13       16.03        2.75      6.96 o 
  11   1  13        2.05        7.45      9.66 o 
  12   1  13        3.56        3.09      8.25 o 
 -16   2  13       10.10       12.11      6.94 o 
 -15   2  13       11.10        8.02      5.09 o 
 -14   2  13       37.17       33.55      5.25 o 
 -13   2  13        3.41        4.96      4.25 o 
 -12   2  13       10.09        8.62      4.92 o 
 -11   2  13       39.60       46.08      5.70 o 
 -10   2  13       14.93       13.93      4.20 o 
  -9   2  13      199.72      188.47      7.79 o 
  -8   2  13      218.83      217.21      3.54 o 
  -7   2  13      309.10      303.96      4.51 o 
  -6   2  13      434.67      406.83      5.85 o 
  -5   2  13      147.28      149.67      3.41 o 
  -4   2  13      807.80      772.60     10.38 o 
  -3   2  13       93.75      100.30      4.79 o 
  -2   2  13     1761.16     1684.41     12.87 o 
  -1   2  13      106.67      106.47      6.04 o 
   0   2  13     1174.23     1111.76     10.33 o 
   1   2  13      112.62      105.92      5.42 o 
   2   2  13      123.01      126.91      5.91 o 
   3   2  13       10.34        9.32      5.12 o 
   4   2  13      249.46      251.52      8.29 o 
   5   2  13      191.02      199.65      8.21 o 
   6   2  13       75.70       81.58      7.67 o 
   7   2  13      193.40      184.53      9.49 o 
   8   2  13        7.46       10.10      8.44 o 
   9   2  13       54.53       30.90     17.27 o 
  10   2  13        8.39        0.26      7.10 o 
  11   2  13       14.56        6.56      8.10 o 
  12   2  13        7.97        3.39     10.05 o 
 -16   3  13        0.45       -1.36      4.33 o 
 -15   3  13        0.05       -2.00      3.98 o 
 -14   3  13        0.76        0.13      3.62 o 
 -13   3  13        1.39        2.91      4.67 o 
 -12   3  13       55.11       51.70      4.69 o 
 -11   3  13        4.51        4.61      3.67 o 
 -10   3  13       17.29       13.95      4.25 o 
  -9   3  13       41.74       38.01      4.15 o 
  -8   3  13      354.70      365.22      6.63 o 
  -7   3  13      205.53      213.29      4.83 o 
  -6   3  13       50.22       56.18      2.30 o 
  -5   3  13      273.41      286.54      5.39 o 
  -4   3  13       28.07       30.32      3.24 o 
  -3   3  13       86.43       91.63      4.24 o 
  -2   3  13       37.54       41.26      3.45 o 
  -1   3  13      143.68      144.37      4.40 o 
   0   3  13      190.36      175.72      5.61 o 
   1   3  13      444.31      428.81      7.85 o 
   2   3  13      224.89      219.29      6.76 o 
   3   3  13       11.31       10.06      5.13 o 
   4   3  13      674.54      678.66      9.96 o 
   5   3  13       69.46       73.95      6.39 o 
   6   3  13        5.90        1.96      6.12 o 
   7   3  13       13.60       14.58      6.94 o 
   8   3  13       86.00       82.69      9.56 o 
   9   3  13        8.92        5.39      6.95 o 
  10   3  13        9.75        6.51      9.00 o 
  11   3  13        6.53       -1.44     10.55 o 
  12   3  13       19.11       13.90     10.34 o 
 -15   4  13        1.37        3.71      4.21 o 
 -14   4  13        7.83        6.27      5.27 o 
 -13   4  13       26.11       23.75      5.05 o 
 -12   4  13        8.56        4.63      4.75 o 
 -11   4  13       29.29       36.73      4.48 o 
 -10   4  13       64.10       66.99      3.61 o 
  -9   4  13      459.24      442.25      7.32 o 
  -8   4  13      146.46      154.06      4.47 o 
  -7   4  13      695.90      680.50      9.82 o 
  -6   4  13       21.15       20.35      1.73 o 
  -5   4  13       71.05       75.20      3.66 o 
  -4   4  13      121.81      124.32      4.06 o 
  -3   4  13       25.98       27.69      3.24 o 
  -2   4  13       64.82       66.09      4.23 o 
  -1   4  13       22.44       26.97      2.99 o 
   0   4  13        3.25        2.46      2.90 o 
   1   4  13       54.92       64.90      6.06 o 
   2   4  13      149.93      144.11      5.85 o 
   3   4  13       56.49       67.32      6.89 o 
   4   4  13       21.59       20.52      5.71 o 
   5   4  13      104.56       99.10      7.96 o 
   6   4  13        0.13        1.10      6.08 o 
   7   4  13       49.30       45.36      7.56 o 
   8   4  13       34.34       24.55     16.06 o 
   9   4  13        4.28       -4.40      9.23 o 
  10   4  13        3.24        8.67     12.12 o 
  11   4  13       57.51       15.35     12.16 o 
 -15   5  13        3.21       -8.85     12.00 o 
 -14   5  13        1.44        2.72      4.41 o 
 -13   5  13        9.54        5.38      3.97 o 
 -12   5  13       26.45       18.86      4.90 o 
 -11   5  13       42.21       41.91      5.19 o 
 -10   5  13       47.49       50.58      4.35 o 
  -9   5  13       35.30       38.32      3.46 o 
  -8   5  13        6.68        7.69      2.25 o 
  -7   5  13        0.71        2.93      2.63 o 
  -6   5  13      138.24      149.16      7.74 o 
  -5   5  13      141.91      126.71      7.04 o 
  -4   5  13      108.51      109.33      5.36 o 
  -3   5  13       11.33       14.33      2.60 o 
  -2   5  13       62.32       60.47      2.54 o 
  -1   5  13        4.76        5.49      2.76 o 
   0   5  13      178.37      178.82      4.54 o 
   1   5  13      189.39      198.53      6.68 o 
   2   5  13       62.17       57.33      4.36 o 
   3   5  13        9.87       11.29      5.17 o 
   4   5  13       16.84       16.70      5.20 o 
   5   5  13      107.01      113.93      5.93 o 
   6   5  13      129.40      122.59      8.70 o 
   7   5  13       13.29        6.65      9.24 o 
   8   5  13       40.04       24.65     20.64 o 
   9   5  13       38.09       13.11     11.18 o 
  10   5  13       20.02        7.19     12.32 o 
  11   5  13       27.27        8.65      9.93 o 
 -14   6  13       11.36        2.78     14.96 o 
 -13   6  13        0.20        0.96      8.42 o 
 -12   6  13       25.33        3.91      9.07 o 
 -11   6  13       80.51       96.76      9.82 o 
 -10   6  13       12.87        8.81      5.60 o 
  -9   6  13       40.78       37.91      7.32 o 
  -8   6  13       77.32       85.02      8.31 o 
  -7   6  13       76.50       72.53      8.44 o 
  -6   6  13       69.00       59.64      3.84 o 
  -5   6  13      145.81      123.25     24.32 o 
  -4   6  13      147.42      149.97      8.54 o 
  -3   6  13        5.22        6.34      7.27 o 
  -2   6  13      144.71      132.33      4.16 o 
  -1   6  13       24.09       24.31      4.28 o 
   0   6  13       76.09       79.00      4.31 o 
   1   6  13       52.01       49.06      4.65 o 
   2   6  13      118.34      130.00      6.07 o 
   3   6  13      105.06      103.65      8.63 o 
   4   6  13        1.97       -1.39      4.61 o 
   5   6  13       21.98       16.15      5.69 o 
   6   6  13       21.57       21.23      7.89 o 
   7   6  13       27.52       14.60      7.11 o 
   8   6  13        2.10        1.57      6.34 o 
   9   6  13       21.74        4.99      7.21 o 
  10   6  13        5.50       -0.93      6.68 o 
 -13   7  13       47.32        5.19     10.73 o 
 -12   7  13        1.12       -1.28      9.30 o 
 -11   7  13        5.87        2.85      7.86 o 
 -10   7  13       75.51      101.04     10.18 o 
  -9   7  13       59.00       40.08     10.59 o 
  -8   7  13        7.63        9.84      6.59 o 
  -7   7  13       28.06       18.22      8.26 o 
  -6   7  13      109.62      102.83      7.33 o 
  -5   7  13       49.60       36.97      3.55 o 
  -4   7  13        9.06       10.03      7.05 o 
  -3   7  13      102.85      100.66      8.52 o 
  -2   7  13       74.02       82.94     11.96 o 
  -1   7  13        2.46        1.26      2.07 o 
   0   7  13       86.61       84.46      4.26 o 
   1   7  13       20.69       19.11      4.07 o 
   2   7  13        1.24        1.26      3.69 o 
   3   7  13       24.18       23.75      5.07 o 
   4   7  13       84.22       81.04     11.05 o 
   5   7  13       58.64       60.59      8.13 o 
   6   7  13        8.14       -0.67      6.07 o 
   7   7  13       34.54        9.19      7.58 o 
   8   7  13        3.92       -1.38      5.88 o 
   9   7  13        7.85        6.22      6.89 o 
 -12   8  13       13.64       10.67     11.55 o 
 -11   8  13       14.48       16.42      9.72 o 
 -10   8  13       13.63       16.63     11.91 o 
  -9   8  13        2.33        6.48      9.27 o 
  -8   8  13       18.55       25.41      8.52 o 
  -7   8  13        6.10       11.58      6.87 o 
  -6   8  13       17.96       21.42      4.05 o 
  -5   8  13      129.34      131.06      8.31 o 
  -4   8  13        7.31       10.27      5.80 o 
  -3   8  13       80.51       79.35      6.72 o 
  -2   8  13       22.87       23.32      8.77 o 
  -1   8  13       28.66       30.57      7.92 o 
   0   8  13       91.78       76.18      5.07 o 
   1   8  13       22.25       21.12      4.25 o 
   2   8  13      161.30      155.92     10.37 o 
   3   8  13       94.43       75.07     13.10 o 
   4   8  13       58.27       50.65      8.72 o 
   5   8  13        0.88       -1.80      4.99 o 
   6   8  13        6.55        6.30      5.00 o 
   7   8  13       24.74       14.26      6.62 o 
   8   8  13        2.22        4.47      5.68 o 
 -11   9  13        0.72       -6.33     10.92 o 
 -10   9  13        0.69       -1.62     10.96 o 
  -9   9  13        1.35       -2.48     10.03 o 
  -8   9  13       10.59       13.67      7.61 o 
  -7   9  13       34.80       40.68     18.92 o 
  -6   9  13       43.75       36.30      7.99 o 
  -5   9  13       19.47       26.71      5.32 o 
  -4   9  13       60.29       53.71      5.89 o 
  -3   9  13       22.70       19.44      6.46 o 
  -2   9  13      136.18      141.01      9.09 o 
  -1   9  13       12.54       11.45      5.53 o 
   0   9  13       18.47       21.11      7.99 o 
   1   9  13        4.69        4.98      2.69 o 
   2   9  13       51.43       51.44      4.19 o 
   3   9  13      165.93      165.82     12.67 o 
   4   9  13       20.23       15.68      6.01 o 
   5   9  13       17.25        9.74      6.19 o 
   6   9  13       15.20       10.77      5.09 o 
   7   9  13       10.82        9.69      5.53 o 
  -9  10  13        9.92        0.85      9.87 o 
  -8  10  13        4.95        9.98     11.80 o 
  -7  10  13       25.18       25.99      9.27 o 
  -6  10  13       48.03       59.79     10.29 o 
  -5  10  13        2.78        5.64      5.10 o 
  -4  10  13       45.59       49.98      5.69 o 
  -3  10  13       16.40       17.44      5.74 o 
  -2  10  13       59.36       62.23      6.80 o 
  -1  10  13        4.92        2.35      5.70 o 
   0  10  13       43.55       32.15      9.77 o 
   1  10  13        0.43        4.15      6.25 o 
   2  10  13       13.26       11.68      6.60 o 
   3  10  13        1.96        8.75      6.61 o 
   4  10  13       20.45        6.03      7.56 o 
   5  10  13        9.93        7.32      4.66 o 
  -6  11  13        2.37       -3.16      8.78 o 
  -5  11  13       27.27       30.17      9.99 o 
  -4  11  13       12.04        5.04      6.38 o 
  -3  11  13        7.45        7.84      5.66 o 
  -2  11  13        2.47       -3.55      5.31 o 
  -1  11  13        0.86       -7.15      7.75 o 
   0  11  13        2.76        3.22      7.41 o 
   1  11  13        1.62        5.31      7.10 o 
   2  11  13       27.74       20.72      7.25 o 
 -16   0  14       14.09       22.86     11.21 o 
 -14   0  14        9.65        3.68     16.75 o 
 -12   0  14       21.85       19.91     10.06 o 
 -10   0  14       71.75       91.71      7.58 o 
  -8   0  14      354.27      350.50      9.70 o 
  -6   0  14        5.72        9.07      4.37 o 
  -4   0  14       21.32       24.32      5.45 o 
  -2   0  14      603.64      567.97     10.29 o 
   0   0  14      877.24      851.55     15.05 o 
   2   0  14      935.69      849.36     14.34 o 
   4   0  14      739.63      776.25     25.20 o 
   6   0  14      397.59      332.32     20.41 o 
   8   0  14       79.26       30.68     33.40 o 
  10   0  14        9.77        5.15     10.11 o 
 -16   1  14        0.49        1.05      5.16 o 
 -15   1  14        2.52       16.44     10.81 o 
 -14   1  14        2.20        3.89      3.89 o 
 -13   1  14        6.34        3.64      6.73 o 
 -12   1  14        1.49       -3.44      6.22 o 
 -11   1  14        2.69        1.81      5.57 o 
 -10   1  14       32.91       36.08      4.50 o 
  -9   1  14      239.29      264.05      6.54 o 
  -8   1  14      271.33      272.64      4.97 o 
  -7   1  14       59.32       61.16      5.62 o 
  -6   1  14       65.11       64.34      4.54 o 
  -5   1  14       19.96       23.40      2.98 o 
  -4   1  14       61.34       65.58      3.77 o 
  -3   1  14       19.62       26.06      3.84 o 
  -2   1  14       78.92       84.69      4.78 o 
  -1   1  14       93.47       82.63      5.47 o 
   0   1  14      502.20      482.65      7.23 o 
   1   1  14      135.11      143.07      6.07 o 
   2   1  14      539.63      529.44      9.06 o 
   3   1  14      152.23      155.86      6.50 o 
   4   1  14       96.73      103.99      7.62 o 
   5   1  14       70.43       60.42      8.07 o 
   6   1  14       73.39       58.32      7.15 o 
   7   1  14       81.17       87.77      8.89 o 
   8   1  14        6.33        9.34      8.50 o 
   9   1  14       15.05        7.83      6.74 o 
  10   1  14        5.39        2.21      7.14 o 
  11   1  14       12.42       12.45     10.73 o 
 -16   2  14       12.24       16.33     12.53 o 
 -15   2  14       10.23       15.54      7.24 o 
 -14   2  14        8.12       13.20      4.89 o 
 -13   2  14        2.06        2.87      4.05 o 
 -12   2  14       39.58       36.49      6.10 o 
 -11   2  14       27.78       24.06      4.30 o 
 -10   2  14       66.94       62.81      5.37 o 
  -9   2  14      544.86      533.01      9.34 o 
  -8   2  14       41.53       44.52      3.31 o 
  -7   2  14      401.38      365.49      7.17 o 
  -6   2  14      275.81      249.78      4.10 o 
  -5   2  14       30.17       34.26      2.92 o 
  -4   2  14       90.49       85.22      4.66 o 
  -3   2  14      236.59      228.50      4.96 o 
  -2   2  14      177.01      173.52      6.22 o 
  -1   2  14      151.45      144.84      5.11 o 
   0   2  14      525.54      510.13      7.29 o 
   1   2  14      266.77      259.78      8.86 o 
   2   2  14       84.14       91.40      5.56 o 
   3   2  14      559.34      549.06     10.22 o 
   4   2  14       93.74      104.41      9.09 o 
   5   2  14       62.58       55.28      7.68 o 
   6   2  14       81.31       91.32      8.13 o 
   7   2  14       78.40       75.45     16.01 o 
   8   2  14       97.78      103.89      9.43 o 
   9   2  14       27.18       21.01     13.28 o 
  10   2  14       19.15       12.50      9.14 o 
  11   2  14       46.31       28.79     19.99 o 
 -15   3  14       10.92        8.21      4.83 o 
 -14   3  14        4.30        1.26      3.72 o 
 -13   3  14        6.03       -1.46      3.97 o 
 -12   3  14       19.99       27.87      4.59 o 
 -11   3  14       23.25       19.24      5.92 o 
 -10   3  14       49.31       59.74      4.93 o 
  -9   3  14      500.11      496.97     11.42 o 
  -8   3  14       86.85       82.22      3.20 o 
  -7   3  14      784.01      770.75     10.17 o 
  -6   3  14        8.02        5.44      2.59 o 
  -5   3  14       48.60       42.85      3.54 o 
  -4   3  14      125.47      130.75      3.89 o 
  -3   3  14       41.50       46.35      3.78 o 
  -2   3  14       99.76      102.84      4.45 o 
  -1   3  14      375.75      387.89      7.15 o 
   0   3  14      288.88      295.11      6.07 o 
   1   3  14       30.20       24.95      5.91 o 
   2   3  14      230.50      239.10      8.28 o 
   3   3  14      826.19      809.23     10.58 o 
   4   3  14       56.26       56.41      6.05 o 
   5   3  14       21.47        9.53      7.25 o 
   6   3  14       47.09       41.85      7.21 o 
   7   3  14        9.91       11.95      7.07 o 
   8   3  14       11.90        6.63      7.44 o 
   9   3  14       48.75       23.30     17.65 o 
  10   3  14       10.33        4.83      8.09 o 
  11   3  14       25.06       14.41     12.09 o 
 -15   4  14       19.45       15.68      7.51 o 
 -14   4  14       20.99       15.76      6.53 o 
 -13   4  14       29.05       24.60      5.01 o 
 -12   4  14        7.91        4.01      3.88 o 
 -11   4  14       90.98      107.11      4.20 o 
 -10   4  14       86.74       82.80      4.26 o 
  -9   4  14       27.98       30.70      4.52 o 
  -8   4  14       82.02       81.92      3.80 o 
  -7   4  14       13.60       17.11      2.35 o 
  -6   4  14       51.20       42.90      2.63 o 
  -5   4  14       93.90       98.31      4.11 o 
  -4   4  14        3.95        3.55      2.55 o 
  -3   4  14       87.87       93.78      3.31 o 
  -2   4  14       24.74       28.86      5.69 o 
  -1   4  14       17.30       20.03      4.60 o 
   0   4  14      384.99      372.07      7.49 o 
   1   4  14       12.89       14.85      3.98 o 
   2   4  14      270.82      303.08      6.70 o 
   3   4  14       55.40       61.31      6.60 o 
   4   4  14      454.63      438.89     10.27 o 
   5   4  14      249.06      230.63      8.32 o 
   6   4  14        1.58       -2.84      5.46 o 
   7   4  14        8.96        9.18      7.19 o 
   8   4  14       45.18       21.58     16.30 o 
   9   4  14        6.55        1.18      7.71 o 
  10   4  14        6.39       -3.40     10.46 o 
  11   4  14       26.46       13.63     10.14 o 
 -14   5  14       28.54        2.02      9.00 o 
 -13   5  14       20.20        9.99      5.45 o 
 -12   5  14       45.63       34.85     10.49 o 
 -11   5  14       34.03       29.01      7.28 o 
 -10   5  14       32.24       31.48      2.64 o 
  -9   5  14       49.46       41.85      2.82 o 
  -8   5  14       35.06       32.14      2.28 o 
  -7   5  14      156.43      165.78      7.90 o 
  -6   5  14       41.93       38.18      2.26 o 
  -5   5  14      288.93      300.08      7.43 o 
  -4   5  14        3.16       -0.21      2.17 o 
  -3   5  14      175.34      179.26      5.07 o 
  -2   5  14        6.64        7.26      2.75 o 
  -1   5  14        5.56        8.44      3.10 o 
   0   5  14       53.52       59.72      4.17 o 
   1   5  14       36.07       42.49      4.68 o 
   2   5  14       12.34       13.05      4.27 o 
   3   5  14       47.37       52.68      5.18 o 
   4   5  14       29.54       20.37      4.90 o 
   5   5  14       95.33      113.59      6.57 o 
   6   5  14        6.33       -0.60      6.12 o 
   7   5  14      133.91      147.23      9.80 o 
   8   5  14        0.94       -3.54      8.76 o 
   9   5  14       88.70       92.26     28.05 o 
  10   5  14        5.85        8.54      9.16 o 
 -14   6  14        0.69       -1.29      8.75 o 
 -13   6  14        9.27       -0.48      8.00 o 
 -12   6  14        6.11        4.92     10.87 o 
 -11   6  14        3.93        0.47      6.80 o 
 -10   6  14        0.14        4.14      6.95 o 
  -9   6  14        1.94        5.22      6.24 o 
  -8   6  14       28.04       32.93      7.49 o 
  -7   6  14       28.77       36.51      7.49 o 
  -6   6  14       32.97       28.87      4.10 o 
  -5   6  14      137.97      146.56     11.62 o 
  -4   6  14       95.67       94.83      9.74 o 
  -3   6  14       81.98       87.16      6.03 o 
  -2   6  14      312.04      298.07      7.65 o 
  -1   6  14       65.28       61.93      3.83 o 
   0   6  14       54.56       51.63      5.84 o 
   1   6  14      197.28      201.13      7.34 o 
   2   6  14       45.40       46.46      6.72 o 
   3   6  14      343.99      334.67     11.01 o 
   4   6  14       51.85       53.89      6.21 o 
   5   6  14       52.73       67.39      9.71 o 
   6   6  14       36.27       35.41     10.11 o 
   7   6  14       38.35        8.15      7.57 o 
   8   6  14       21.91        5.83      7.64 o 
   9   6  14       22.47        7.30      8.28 o 
 -13   7  14       32.77       -0.25     10.60 o 
 -12   7  14       14.11        2.49      9.92 o 
 -11   7  14        2.34        0.23      7.51 o 
 -10   7  14       13.89        5.48      9.40 o 
  -9   7  14       45.96       53.78      7.75 o 
  -8   7  14       10.79        1.71      9.33 o 
  -7   7  14       22.50       22.39      7.57 o 
  -6   7  14       39.37       43.00      4.80 o 
  -5   7  14       28.86       23.62      5.62 o 
  -4   7  14       17.23       22.25      8.74 o 
  -3   7  14       13.66        9.20      7.30 o 
  -2   7  14      213.51      230.01     10.08 o 
  -1   7  14       34.26       33.11      4.12 o 
   0   7  14      369.43      357.55     12.90 o 
   1   7  14       13.00       12.82      5.50 o 
   2   7  14      106.62      106.32      7.26 o 
   3   7  14       10.75        8.67      6.62 o 
   4   7  14      115.43      111.68      9.45 o 
   5   7  14       38.76       19.17      7.32 o 
   6   7  14        6.75        4.72      6.92 o 
   7   7  14       10.74        8.78      6.89 o 
   8   7  14        6.02        5.75      7.75 o 
 -12   8  14       25.39       16.50     15.43 o 
 -11   8  14       43.60       26.25     17.48 o 
 -10   8  14        1.10        5.45      8.70 o 
  -9   8  14        0.40        4.77      9.06 o 
  -8   8  14        7.27       11.97      8.91 o 
  -7   8  14        0.08        7.05      8.90 o 
  -6   8  14       33.00       28.72      4.59 o 
  -5   8  14       26.69       33.13      4.11 o 
  -4   8  14       43.39       42.69      7.14 o 
  -3   8  14       86.34       89.10     12.39 o 
  -2   8  14      108.59      112.00      9.62 o 
  -1   8  14       34.73       33.26      9.34 o 
   0   8  14      188.83      183.40     16.23 o 
   1   8  14       86.12       76.36     14.74 o 
   2   8  14       16.40       13.67      4.18 o 
   3   8  14       13.35       14.23      4.84 o 
   4   8  14       14.42       12.76      4.58 o 
   5   8  14        1.50        3.52      5.34 o 
   6   8  14       33.65       16.66      7.45 o 
   7   8  14       21.16       20.01      6.27 o 
 -10   9  14       15.69       13.86     12.37 o 
  -9   9  14        4.79        8.22      9.23 o 
  -8   9  14       13.04       10.70      8.41 o 
  -7   9  14       33.55       30.36      8.26 o 
  -6   9  14       12.94       24.68     13.61 o 
  -5   9  14       90.33       92.87      5.20 o 
  -4   9  14      115.70      122.13     11.39 o 
  -3   9  14       13.29        9.65      5.37 o 
  -2   9  14      107.96      114.98      7.24 o 
  -1   9  14       39.45       35.95      7.09 o 
   0   9  14       26.39       32.47      8.74 o 
   1   9  14        1.86        2.54      8.18 o 
   2   9  14       46.89       38.93      5.85 o 
   3   9  14       47.27       39.70      6.87 o 
   4   9  14       22.01       13.21      5.05 o 
   5   9  14        4.54        5.23      5.05 o 
   6   9  14        0.27        0.18      4.42 o 
  -8  10  14        9.25        6.37      8.07 o 
  -7  10  14       11.24       22.66     11.42 o 
  -6  10  14        9.37        8.44      7.89 o 
  -5  10  14       37.23       28.75     12.78 o 
  -4  10  14       39.11       35.91      7.59 o 
  -3  10  14        0.27        1.82      5.88 o 
  -2  10  14       55.17       52.23      7.87 o 
  -1  10  14        6.59        9.61      6.18 o 
   0  10  14       24.37       17.03      9.66 o 
   1  10  14        8.60        3.31      6.47 o 
   2  10  14       16.31       13.43      7.00 o 
   3  10  14        0.03       -0.06      8.64 o 
   4  10  14       15.21        5.59      7.94 o 
  -5  11  14       71.52       96.24     25.84 o 
  -4  11  14       11.41       10.57     12.03 o 
  -3  11  14        9.95       12.46      5.78 o 
  -2  11  14       16.22       15.00      6.78 o 
  -1  11  14       10.93        9.66      6.41 o 
   0  11  14        6.88        7.91      8.22 o 
   1  11  14        0.86       -8.08      8.08 o 
 -15   0  15       24.02       33.34     12.93 o 
 -13   0  15        1.55        7.49     16.60 o 
  -9   0  15      633.52      632.01     19.82 o 
  -7   0  15      137.36      127.09      5.66 o 
  -5   0  15       29.20       33.47      4.39 o 
  -3   0  15      997.19      959.00     13.75 o 
  -1   0  15     3219.39     3090.46     35.96 o 
   1   0  15       70.29       64.01      9.40 o 
   3   0  15     1607.26     1532.25     21.56 o 
   5   0  15      572.37      504.90     16.68 o 
   7   0  15       29.67       23.61     10.19 o 
   9   0  15       21.92       13.87     13.01 o 
  11   0  15        8.37       11.37     13.33 o 
 -15   1  15       32.45       49.50      7.20 o 
 -14   1  15       33.35       41.79     10.66 o 
 -13   1  15       41.93       34.94      9.20 o 
 -12   1  15       38.62       54.76      7.78 o 
 -11   1  15       93.86      106.31      7.55 o 
 -10   1  15      156.97      147.66      6.84 o 
  -9   1  15      584.83      541.19     11.71 o 
  -8   1  15       16.81       18.40      2.84 o 
  -7   1  15      367.88      391.45      5.97 o 
  -6   1  15       57.56       58.56      3.70 o 
  -5   1  15       41.46       42.40      3.61 o 
  -4   1  15       89.41       87.72      4.55 o 
  -3   1  15      312.03      291.11      5.97 o 
  -2   1  15      236.30      245.76      6.45 o 
  -1   1  15       99.68      101.22      5.22 o 
   0   1  15     1670.47     1667.89     14.64 o 
   1   1  15      316.04      311.73      7.26 o 
   2   1  15      678.22      685.99      9.76 o 
   3   1  15       76.11       94.54      6.45 o 
   4   1  15      168.73      166.93     10.23 o 
   5   1  15      215.28      182.98      8.80 o 
   6   1  15       96.46      111.91      8.64 o 
   7   1  15        5.68       11.76      7.44 o 
   8   1  15       29.20       13.54      8.31 o 
   9   1  15        9.16        3.22      7.01 o 
  10   1  15       17.54        9.25      7.56 o 
  11   1  15       32.33       19.25     15.80 o 
 -15   2  15       60.88       63.43      9.73 o 
 -14   2  15       20.45       12.10      9.04 o 
 -13   2  15       69.02       71.14      8.00 o 
 -12   2  15       85.29       93.01     10.42 o 
 -11   2  15       43.02       31.89      6.32 o 
 -10   2  15       89.74       94.09      5.62 o 
  -9   2  15       21.28       18.56      2.38 o 
  -8   2  15       96.49      104.96      4.06 o 
  -7   2  15      197.19      190.37      4.98 o 
  -6   2  15        7.57        9.21      3.26 o 
  -5   2  15      342.14      313.10     10.64 o 
  -4   2  15      346.87      354.74      5.81 o 
  -3   2  15      812.86      759.22      9.31 o 
  -2   2  15     1477.74     1447.87     12.38 o 
  -1   2  15      212.46      203.98      6.14 o 
   0   2  15     1453.49     1459.84     15.73 o 
   1   2  15       46.30       46.76      6.94 o 
   2   2  15      451.35      451.35      9.78 o 
   3   2  15       11.69       14.20      5.74 o 
   4   2  15      211.15      213.70      8.35 o 
   5   2  15       86.71       70.84     10.00 o 
   6   2  15        9.73        7.90      6.40 o 
   7   2  15       13.57        9.89      6.73 o 
   8   2  15       46.12       13.59     11.50 o 
   9   2  15        9.04        7.42      7.91 o 
  10   2  15        0.95        3.68      8.51 o 
  11   2  15        3.26        4.55      8.69 o 
 -15   3  15        3.58        7.10      4.95 o 
 -14   3  15       10.84        7.92      4.73 o 
 -13   3  15        4.10        3.16      3.69 o 
 -12   3  15        8.45        5.43      5.14 o 
 -11   3  15        2.16        6.15      5.04 o 
 -10   3  15       65.87       71.73      6.48 o 
  -9   3  15        1.42        2.83      4.46 o 
  -8   3  15       92.45       92.81      2.64 o 
  -7   3  15       43.49       42.68      3.22 o 
  -6   3  15      104.84       99.30      4.55 o 
  -5   3  15      407.48      387.31      6.47 o 
  -4   3  15      107.74      105.53      5.10 o 
  -3   3  15       60.11       65.99      4.28 o 
  -2   3  15      108.30      121.73      5.99 o 
  -1   3  15       84.86       86.36      5.29 o 
   0   3  15     1649.64     1589.83     13.49 o 
   1   3  15      135.34      142.20      6.74 o 
   2   3  15     2395.23     2401.20     24.23 o 
   3   3  15      102.00       97.39      6.77 o 
   4   3  15       64.14       69.59      7.17 o 
   5   3  15       32.73       45.09      8.11 o 
   6   3  15      326.48      325.38     11.04 o 
   7   3  15        9.94        7.38      7.66 o 
   8   3  15       15.89        8.05      6.92 o 
   9   3  15       20.38       10.77      7.72 o 
  10   3  15        4.86        0.26      7.76 o 
 -15   4  15        1.73       -4.83      4.83 o 
 -14   4  15        9.97       17.12      5.29 o 
 -13   4  15        0.22        1.53      3.71 o 
 -12   4  15        7.51        6.67      4.77 o 
 -11   4  15        5.89        4.93      4.36 o 
 -10   4  15        8.19        5.06      4.44 o 
  -9   4  15      219.63      202.32      7.20 o 
  -8   4  15       48.34       47.97      4.11 o 
  -7   4  15       61.18       62.57      2.69 o 
  -6   4  15       19.56       18.78      2.87 o 
  -5   4  15       73.26       67.34      5.00 o 
  -4   4  15       48.44       50.89      3.54 o 
  -3   4  15       23.71       21.66      3.52 o 
  -2   4  15      128.89      134.54      6.42 o 
  -1   4  15      219.13      229.02      6.14 o 
   0   4  15       55.19       51.67      5.37 o 
   1   4  15      363.81      364.43      6.66 o 
   2   4  15       94.84       92.67      5.39 o 
   3   4  15       91.50       82.04      6.78 o 
   4   4  15      139.42      138.22      7.82 o 
   5   4  15       45.58       41.05      7.72 o 
   6   4  15       49.42       46.82      7.53 o 
   7   4  15       29.49       20.05      8.33 o 
   8   4  15        2.69       -0.61      6.71 o 
   9   4  15       95.78      132.51     11.66 o 
  10   4  15        0.66        0.84     14.74 o 
 -14   5  15        2.20        1.91      8.24 o 
 -13   5  15       11.31       -0.03      7.39 o 
 -12   5  15        1.83        0.16      3.65 o 
 -11   5  15       18.11       15.81      3.12 o 
 -10   5  15        0.67        1.61      2.01 o 
  -9   5  15       75.83       70.27      4.90 o 
  -8   5  15       18.02       16.04      1.94 o 
  -7   5  15       22.16       19.47      1.98 o 
  -6   5  15       94.69      104.55      6.56 o 
  -5   5  15      157.67      162.94      4.90 o 
  -4   5  15      136.17      152.36      4.23 o 
  -3   5  15      363.35      365.32      5.36 o 
  -2   5  15      185.66      206.21      4.28 o 
  -1   5  15      194.69      200.66      4.77 o 
   0   5  15      252.35      270.27      6.35 o 
   1   5  15      421.18      431.65     11.91 o 
   2   5  15       95.53      103.39      7.79 o 
   3   5  15       99.85      113.14      6.71 o 
   4   5  15        7.68        8.21      5.24 o 
   5   5  15      132.78      127.02      7.27 o 
   6   5  15        2.78        2.64      5.09 o 
   7   5  15       38.69       16.49     10.07 o 
   8   5  15       56.19       13.87     13.56 o 
   9   5  15       72.82       54.29     34.93 o 
 -13   6  15        3.82        0.44      8.49 o 
 -12   6  15       18.83        9.25     10.98 o 
 -11   6  15        4.63        5.06      9.52 o 
 -10   6  15       25.08       17.39     11.48 o 
  -9   6  15      126.11      142.17      8.22 o 
  -8   6  15       58.68       55.35     12.80 o 
  -7   6  15      177.17      208.10     14.30 o 
  -6   6  15       26.52       32.48      9.32 o 
  -5   6  15      341.76      375.85     12.85 o 
  -4   6  15      202.66      222.65     10.03 o 
  -3   6  15      161.04      170.06      8.31 o 
  -2   6  15      446.26      473.08     10.13 o 
  -1   6  15      281.07      304.69      5.89 o 
   0   6  15      163.81      165.67      4.64 o 
   1   6  15      114.64      116.99      5.60 o 
   2   6  15      126.61      127.53      8.03 o 
   3   6  15      410.57      414.93     11.20 o 
   4   6  15       35.42       28.93      9.79 o 
   5   6  15       27.66       19.75      6.95 o 
   6   6  15       11.83       12.18      7.24 o 
   7   6  15       57.43       25.73     19.49 o 
   8   6  15       11.49        4.27      7.72 o 
   9   6  15       28.43        8.98      7.92 o 
 -12   7  15        0.14        0.40      7.76 o 
 -11   7  15       27.22        0.20     11.02 o 
 -10   7  15       37.68        8.70      8.62 o 
  -9   7  15       12.84       13.55      9.10 o 
  -8   7  15       36.93       47.57      8.54 o 
  -7   7  15       38.61       23.27      5.19 o 
  -6   7  15       30.21       29.65      4.66 o 
  -5   7  15       18.19       14.10      9.07 o 
  -4   7  15        3.04        0.95      8.44 o 
  -3   7  15      170.47      173.64     10.24 o 
  -2   7  15      106.23      116.33     11.25 o 
  -1   7  15        7.99        8.78      2.84 o 
   0   7  15      160.60      161.29      9.07 o 
   1   7  15       33.70       32.56      6.75 o 
   2   7  15       19.97       15.62      6.55 o 
   3   7  15       19.62       18.52      8.30 o 
   4   7  15       80.46       74.04     16.52 o 
   5   7  15       22.04       14.87      6.27 o 
   6   7  15        7.49        3.55      6.81 o 
   7   7  15        2.78        7.70      9.56 o 
   8   7  15        1.96       -2.25      6.75 o 
 -11   8  15       12.23        4.22      9.10 o 
 -10   8  15        7.00        7.78     12.45 o 
  -9   8  15        1.63        3.06      6.90 o 
  -8   8  15        4.60       -1.14      9.12 o 
  -7   8  15       38.15       50.10     10.87 o 
  -6   8  15       18.46       15.98      5.06 o 
  -5   8  15      101.84      116.03     11.26 o 
  -4   8  15        6.37        6.36      4.37 o 
  -3   8  15      397.97      432.99     16.63 o 
  -2   8  15      205.97      236.77     14.68 o 
  -1   8  15        2.29        1.49      2.80 o 
   0   8  15       48.35       40.57      5.63 o 
   1   8  15       47.36       51.82      7.04 o 
   2   8  15       12.15        9.96      4.24 o 
   3   8  15        9.79        7.92      4.91 o 
   4   8  15        7.80        4.41      6.96 o 
   5   8  15        3.26        2.08      5.31 o 
   6   8  15        3.01        0.97      7.02 o 
   7   8  15       40.30       19.06     12.25 o 
 -10   9  15        1.27       -6.07     11.12 o 
  -9   9  15        0.26        4.65      8.68 o 
  -8   9  15        4.72       14.04      8.87 o 
  -7   9  15       14.38        7.18      7.70 o 
  -6   9  15       33.39       55.15     10.12 o 
  -5   9  15       44.89       56.82      6.44 o 
  -4   9  15       91.46      105.85      6.15 o 
  -3   9  15      126.31      142.72      8.44 o 
  -2   9  15       30.81       33.08      6.10 o 
  -1   9  15        2.41        0.67     10.38 o 
   0   9  15       51.32       55.05     10.96 o 
   1   9  15      125.71      132.40     10.87 o 
   2   9  15       32.93       45.12     11.09 o 
   3   9  15      146.80      129.37     22.89 o 
   4   9  15       48.62       44.09     10.53 o 
   5   9  15       24.73       13.38      5.04 o 
  -8  10  15        3.38        4.66      7.94 o 
  -7  10  15        3.21        9.15      7.98 o 
  -6  10  15        3.37       -0.15     11.22 o 
  -5  10  15       13.32       21.39      9.77 o 
  -4  10  15       23.20       20.23      5.55 o 
  -3  10  15        8.54        7.12      5.61 o 
  -2  10  15        8.99        6.82      6.04 o 
  -1  10  15        4.64        6.55      7.38 o 
   0  10  15        5.85        9.91      7.56 o 
   1  10  15       20.93       27.50      8.11 o 
   2  10  15       11.03        7.12      8.20 o 
   3  10  15        7.64        2.93      8.12 o 
  -3  11  15       48.65       41.93     13.05 o 
  -2  11  15        7.89       19.98     13.72 o 
 -14   0  16        0.82       -4.45     10.57 o 
 -12   0  16        8.21       14.59      9.94 o 
 -10   0  16       79.78       70.09      6.78 o 
  -8   0  16       90.37       91.46      6.80 o 
  -6   0  16      146.95      137.08      6.12 o 
  -4   0  16      964.21      916.22     12.28 o 
  -2   0  16      623.02      608.84     12.43 o 
   0   0  16     2247.76     2173.46     29.83 o 
   2   0  16     1539.90     1659.66     26.73 o 
   4   0  16      373.50      299.89     14.50 o 
   6   0  16       27.18       20.17     16.28 o 
   8   0  16       59.82       21.23     26.15 o 
  10   0  16        5.91        0.48     12.76 o 
 -15   1  16       20.96       36.77      7.09 o 
 -14   1  16       13.51       12.52      7.96 o 
 -13   1  16       21.82       22.00      9.84 o 
 -12   1  16        3.98        5.95      6.58 o 
 -11   1  16       63.37       63.95      7.66 o 
 -10   1  16       37.59       38.14      2.92 o 
  -9   1  16       40.35       27.54      3.82 o 
  -8   1  16       25.15       28.28      3.14 o 
  -7   1  16       51.91       48.30      3.35 o 
  -6   1  16      163.50      171.28      4.08 o 
  -5   1  16        0.06        1.68      3.15 o 
  -4   1  16      806.38      775.30      8.62 o 
  -3   1  16     1278.41     1229.96     11.75 o 
  -2   1  16      927.69      894.76     10.25 o 
  -1   1  16      656.01      625.72      9.73 o 
   0   1  16      102.99      117.90      6.14 o 
   1   1  16      631.01      642.49     10.22 o 
   2   1  16      125.69      113.52      6.55 o 
   3   1  16       70.53       58.33      6.92 o 
   4   1  16       86.57       85.89      6.94 o 
   5   1  16       34.30       35.33      9.48 o 
   6   1  16       83.92       83.86      7.93 o 
   7   1  16        9.26        5.18      6.90 o 
   8   1  16        9.13        2.47      9.01 o 
   9   1  16       35.93       19.23     13.99 o 
  10   1  16        0.83        1.80      7.31 o 
 -15   2  16        8.56        3.95      5.70 o 
 -14   2  16       19.47       30.21      6.96 o 
 -13   2  16        7.61        3.80      6.56 o 
 -12   2  16        3.25       -1.19      4.38 o 
 -11   2  16        2.43       -0.64      5.08 o 
 -10   2  16       91.75       94.64      5.89 o 
  -9   2  16      117.49      110.65      4.05 o 
  -8   2  16       15.51       14.31      2.99 o 
  -7   2  16       28.26       19.84      3.24 o 
  -6   2  16       11.44       13.75      3.31 o 
  -5   2  16      120.31      120.08      4.27 o 
  -4   2  16     1396.14     1389.93     12.33 o 
  -3   2  16      569.28      557.95     12.84 o 
  -2   2  16     1402.66     1395.65     12.98 o 
  -1   2  16      213.71      198.17      7.16 o 
   0   2  16      164.47      171.59      9.39 o 
   1   2  16      545.61      535.14      8.89 o 
   2   2  16       68.63       65.19      6.03 o 
   3   2  16        5.85       -0.35      4.91 o 
   4   2  16       35.91       33.83      8.50 o 
   5   2  16       40.84       37.29      8.42 o 
   6   2  16       25.82       17.03      7.60 o 
   7   2  16        9.77        4.92      6.38 o 
   8   2  16       20.09        7.66      7.11 o 
   9   2  16       11.07        8.34      8.46 o 
  10   2  16       19.20        9.15     10.11 o 
 -15   3  16       21.74       17.25      6.97 o 
 -14   3  16        0.20       -2.99      3.87 o 
 -13   3  16        7.32        5.90      5.63 o 
 -12   3  16        7.25        5.86      5.10 o 
 -11   3  16        7.77       10.67      5.33 o 
 -10   3  16       16.85       19.87      5.46 o 
  -9   3  16       57.19       56.36      3.11 o 
  -8   3  16       17.91       19.01      2.58 o 
  -7   3  16       70.31       69.46      3.00 o 
  -6   3  16       11.00       10.90      2.86 o 
  -5   3  16      241.85      233.34      5.34 o 
  -4   3  16      240.81      248.37      5.68 o 
  -3   3  16     1400.15     1395.13     19.04 o 
  -2   3  16      674.48      658.32      9.30 o 
  -1   3  16     2825.58     2915.42     21.21 o 
   0   3  16       49.04       55.72      5.63 o 
   1   3  16       91.00       82.12      7.54 o 
   2   3  16      119.49      125.32      9.68 o 
   3   3  16      660.87      613.05     10.18 o 
   4   3  16        0.31        3.60      5.44 o 
   5   3  16      689.18      661.34     16.10 o 
   6   3  16       13.76       10.89      6.65 o 
   7   3  16       62.46       36.34     18.06 o 
   8   3  16        8.77        1.11      6.77 o 
   9   3  16       21.69        6.10      8.84 o 
  10   3  16        5.00        4.06      8.36 o 
 -14   4  16        3.03        3.82      5.24 o 
 -13   4  16       40.71       25.00      5.08 o 
 -12   4  16       10.23        7.42      3.92 o 
 -11   4  16       21.83       22.29      4.62 o 
 -10   4  16       72.84       68.90      6.14 o 
  -9   4  16      195.75      189.84      8.35 o 
  -8   4  16        8.77        9.14      2.20 o 
  -7   4  16       24.90       38.52      2.76 o 
  -6   4  16       11.76       10.82      2.77 o 
  -5   4  16      110.94       99.59      5.83 o 
  -4   4  16      145.49      132.74      3.97 o 
  -3   4  16       34.27       28.05      3.98 o 
  -2   4  16      519.57      554.14      8.98 o 
  -1   4  16      118.12      115.59      5.89 o 
   0   4  16      732.98      777.28      9.63 o 
   1   4  16      476.18      505.90      7.85 o 
   2   4  16      176.74      186.58      6.23 o 
   3   4  16       17.44        5.64      6.32 o 
   4   4  16        2.49        4.96      5.37 o 
   5   4  16       16.67       19.82      7.69 o 
   6   4  16       66.10       73.74      8.29 o 
   7   4  16        1.65        6.00      9.48 o 
   8   4  16        4.45       -0.26      6.49 o 
   9   4  16        9.49        6.60      9.50 o 
 -14   5  16        1.46        7.49     10.08 o 
 -13   5  16        0.37        0.07      7.33 o 
 -12   5  16       46.24       15.36     18.41 o 
 -11   5  16       87.12       91.10     12.46 o 
 -10   5  16       27.82       18.53      3.72 o 
  -9   5  16       15.03        8.40      2.88 o 
  -8   5  16       50.27       51.22      3.33 o 
  -7   5  16      149.13      135.85      8.84 o 
  -6   5  16       37.11       30.81      2.57 o 
  -5   5  16      189.29      184.27      6.10 o 
  -4   5  16      166.76      164.51      4.07 o 
  -3   5  16      860.21      896.84     10.22 o 
  -2   5  16      709.97      742.84     10.48 o 
  -1   5  16      147.23      152.50      5.43 o 
   0   5  16       28.42       29.83      4.62 o 
   1   5  16       14.04       17.04      4.49 o 
   2   5  16       70.42       77.90      6.18 o 
   3   5  16        0.30        5.13      4.90 o 
   4   5  16       83.98       69.75     13.12 o 
   5   5  16      132.49      142.35      7.18 o 
   6   5  16        5.25        4.05      6.37 o 
   7   5  16       30.06       12.35     13.96 o 
   8   5  16       18.71        7.79      8.82 o 
   9   5  16       47.30       16.36     18.07 o 
 -13   6  16       20.73       -0.28     11.00 o 
 -12   6  16        0.85       -0.28      8.12 o 
 -11   6  16       62.70       95.95     12.30 o 
 -10   6  16       10.24       -0.18      5.86 o 
  -9   6  16       35.01       17.98     18.21 o 
  -8   6  16       12.91       10.46      7.30 o 
  -7   6  16       18.31       12.18      2.94 o 
  -6   6  16      181.00      209.65     15.34 o 
  -5   6  16      188.69      207.26     10.40 o 
  -4   6  16      220.56      227.66      5.96 o 
  -3   6  16      122.28      128.08      3.93 o 
  -2   6  16       57.85       64.65      3.49 o 
  -1   6  16      159.30      179.11      6.43 o 
   0   6  16      625.90      666.10     13.93 o 
   1   6  16      104.82      108.48      5.18 o 
   2   6  16      621.50      643.59      9.69 o 
   3   6  16      130.68      133.93     23.78 o 
   4   6  16       18.59       20.63      7.62 o 
   5   6  16        0.15        0.53      5.94 o 
   6   6  16       34.72       30.86     16.27 o 
   7   6  16      204.16      242.05     10.45 o 
   8   6  16        3.17        4.85      8.83 o 
 -12   7  16       14.02        4.01      8.06 o 
 -11   7  16       34.10       14.15     18.03 o 
 -10   7  16        5.73        0.11      7.58 o 
  -9   7  16       79.78      101.40      9.09 o 
  -8   7  16       20.32       25.81     10.49 o 
  -7   7  16       57.19       72.66     11.76 o 
  -6   7  16       16.59       13.46      4.64 o 
  -5   7  16       19.06       22.53     10.90 o 
  -4   7  16      109.81      127.38     11.23 o 
  -3   7  16       88.32       99.02      9.79 o 
  -2   7  16       85.92       72.83      9.90 o 
  -1   7  16       62.84       59.85     12.93 o 
   0   7  16      553.60      559.59     16.81 o 
   1   7  16      400.66      409.88     10.65 o 
   2   7  16      133.34      142.14      6.99 o 
   3   7  16       14.60        6.49      6.03 o 
   4   7  16        8.71        2.29      6.49 o 
   5   7  16        0.60       -1.72      6.00 o 
   6   7  16        2.16       -2.34      8.35 o 
   7   7  16       28.42        5.43      7.62 o 
 -11   8  16       11.35        0.35     11.55 o 
 -10   8  16        5.24        7.00      7.58 o 
  -9   8  16       49.95       54.68      9.84 o 
  -8   8  16       15.63       19.64      9.45 o 
  -7   8  16       43.11       73.38     16.47 o 
  -6   8  16       93.20      132.35     13.55 o 
  -5   8  16      130.88      124.32     17.74 o 
  -4   8  16       46.40       49.36     10.98 o 
  -3   8  16       86.48       98.44     11.72 o 
  -2   8  16      275.23      284.33     13.77 o 
  -1   8  16       31.97       33.28      9.56 o 
   0   8  16      163.10      176.73     12.59 o 
   1   8  16      142.28      157.86     14.56 o 
   2   8  16       70.18       68.30     14.70 o 
   3   8  16        4.70       -0.66      5.11 o 
   4   8  16        7.19        5.70      6.96 o 
   5   8  16       30.52       30.21      6.83 o 
   6   8  16        3.62       -0.26      8.17 o 
  -9   9  16       21.17       22.67      9.69 o 
  -8   9  16        7.56        7.81     11.24 o 
  -7   9  16       11.57       15.84     11.02 o 
  -6   9  16       35.07       38.65     10.28 o 
  -5   9  16       57.74       74.06     10.90 o 
  -4   9  16       24.02       23.25      5.46 o 
  -3   9  16       55.07       56.48      6.49 o 
  -2   9  16       15.88       13.66     10.25 o 
  -1   9  16       70.23       81.45     11.84 o 
   0   9  16      202.18      201.36     13.59 o 
   1   9  16       65.37       92.21     16.19 o 
   2   9  16       59.90       69.81     16.15 o 
   3   9  16       76.81       50.02     17.99 o 
   4   9  16       24.79       16.84      5.52 o 
  -6  10  16       24.01       21.96     13.93 o 
  -5  10  16       99.12      139.61     12.31 o 
  -4  10  16        0.13        2.39      4.78 o 
  -3  10  16       12.84       12.20      5.96 o 
  -2  10  16       31.45       35.74      6.95 o 
  -1  10  16        0.28        8.20      7.71 o 
   0  10  16       28.00       22.71      8.30 o 
   1  10  16       21.67       13.12      9.78 o 
 -15   0  17       53.67       78.37     23.11 o 
 -13   0  17       32.73       27.45     11.54 o 
 -11   0  17        4.85        6.62      6.43 o 
  -9   0  17      225.06      237.14      6.49 o 
  -7   0  17      377.09      376.52      9.49 o 
  -5   0  17      488.89      464.98      9.33 o 
  -3   0  17     1148.10     1087.08     18.88 o 
  -1   0  17     2759.65     2802.98     31.16 o 
   1   0  17      719.96      690.13     14.52 o 
   3   0  17      662.21      574.89     16.57 o 
   5   0  17      339.72      306.28     15.73 o 
   7   0  17       18.38       14.09     23.13 o 
   9   0  17       64.85       42.22     38.07 o 
 -15   1  17        1.78       22.35     23.49 o 
 -14   1  17        0.42       -0.34      7.80 o 
 -13   1  17        3.97       11.14      7.42 o 
 -12   1  17        9.04       11.25      8.12 o 
 -11   1  17       16.52       14.50      4.27 o 
 -10   1  17       85.30       80.42      4.51 o 
  -9   1  17      122.76      121.37      4.03 o 
  -8   1  17        0.41       -1.23      3.66 o 
  -7   1  17       88.31       82.37      5.32 o 
  -6   1  17       25.75       17.77      3.81 o 
  -5   1  17       24.85       18.40      3.98 o 
  -4   1  17      292.34      301.50      6.79 o 
  -3   1  17      346.29      349.72      7.67 o 
  -2   1  17      761.92      817.02     11.65 o 
  -1   1  17      434.90      419.47      8.79 o 
   0   1  17      801.04      814.73     12.29 o 
   1   1  17      294.64      291.81     10.14 o 
   2   1  17       97.82       97.78      7.17 o 
   3   1  17       13.06        8.71      6.16 o 
   4   1  17      135.44      141.81      9.20 o 
   5   1  17       37.09       43.59      8.03 o 
   6   1  17       13.11        3.84      6.81 o 
   7   1  17        8.68        1.70      6.93 o 
   8   1  17       14.62        8.31      7.96 o 
   9   1  17       31.35       18.34     13.71 o 
 -15   2  17        7.32        0.30      9.99 o 
 -14   2  17        0.38       -1.13      7.28 o 
 -13   2  17        5.14        6.20      8.99 o 
 -12   2  17        3.68        8.35      5.54 o 
 -11   2  17       92.18       73.59     14.31 o 
 -10   2  17       12.84       10.54      2.66 o 
  -9   2  17        2.70        1.90      2.51 o 
  -8   2  17       19.57       16.18      3.47 o 
  -7   2  17      439.52      386.50      6.31 o 
  -6   2  17        4.69        6.31      3.08 o 
  -5   2  17      262.14      280.26      5.23 o 
  -4   2  17      128.75      140.74      4.96 o 
  -3   2  17     1108.81     1096.43     10.43 o 
  -2   2  17      308.41      314.23      7.60 o 
  -1   2  17      737.38      731.25     10.29 o 
   0   2  17       42.76       47.06      6.31 o 
   1   2  17      291.66      312.66      7.81 o 
   2   2  17       20.14       18.65      6.22 o 
   3   2  17        2.55        2.31      6.31 o 
   4   2  17       80.36       73.89      7.15 o 
   5   2  17       72.40       52.44     15.25 o 
   6   2  17       30.97       22.88      7.40 o 
   7   2  17        1.01        2.71      6.47 o 
   8   2  17       19.72       12.58     10.13 o 
   9   2  17       32.41       21.65     13.94 o 
 -14   3  17       24.15       19.49      6.40 o 
 -13   3  17        1.61        4.61      4.48 o 
 -12   3  17        3.60        4.69      5.52 o 
 -11   3  17       46.00       55.12      8.29 o 
 -10   3  17       11.22       15.01      5.27 o 
  -9   3  17       32.88       26.72      3.06 o 
  -8   3  17        1.24        2.45      2.26 o 
  -7   3  17       75.51       77.05      4.37 o 
  -6   3  17      119.23      122.46      6.93 o 
  -5   3  17       66.85       61.79      3.88 o 
  -4   3  17      598.42      577.84      7.80 o 
  -3   3  17       66.43       69.03      5.76 o 
  -2   3  17      161.22      170.12      5.44 o 
  -1   3  17      240.60      257.99      7.56 o 
   0   3  17      257.74      278.80      6.95 o 
   1   3  17       35.27       27.91      6.29 o 
   2   3  17      555.19      541.60     10.04 o 
   3   3  17       74.72       73.28      7.17 o 
   4   3  17      118.01      118.30      8.22 o 
   5   3  17       52.37       56.61      8.32 o 
   6   3  17      112.95      125.55      9.12 o 
   7   3  17       61.92       39.75     24.83 o 
   8   3  17        5.98        9.64      7.90 o 
   9   3  17       19.74        9.80      9.15 o 
 -14   4  17        0.15       -0.19     13.02 o 
 -13   4  17       10.14        5.55      4.85 o 
 -12   4  17       30.81       20.03      6.22 o 
 -11   4  17       28.70       19.12      6.07 o 
 -10   4  17       66.02       71.19      6.50 o 
  -9   4  17       26.34       24.55      5.31 o 
  -8   4  17       66.38       63.94      3.38 o 
  -7   4  17      362.06      342.51      6.36 o 
  -6   4  17       77.28       84.72      3.50 o 
  -5   4  17       60.57       59.36      4.99 o 
  -4   4  17      356.10      353.73      6.31 o 
  -3   4  17      608.24      646.26      9.73 o 
  -2   4  17      356.36      368.88      7.50 o 
  -1   4  17      374.13      366.74      9.99 o 
   0   4  17      178.38      197.48      6.12 o 
   1   4  17      782.93      824.21     10.39 o 
   2   4  17       25.92       23.25      5.08 o 
   3   4  17       11.72       12.26      5.10 o 
   4   4  17       36.62       32.01      7.11 o 
   5   4  17       27.57       36.93      8.57 o 
   6   4  17       10.88       10.67      8.66 o 
   7   4  17        8.59        5.11      7.61 o 
   8   4  17        9.18       10.61      8.10 o 
 -13   5  17       44.75        1.04      7.80 o 
 -12   5  17       16.58        7.76     10.30 o 
 -11   5  17       36.85       23.67     12.25 o 
 -10   5  17       11.84       15.58      8.68 o 
  -9   5  17      140.76      131.60     20.59 o 
  -8   5  17       20.68       14.15      4.42 o 
  -7   5  17       75.00       74.82      3.27 o 
  -6   5  17      116.94      111.55      5.52 o 
  -5   5  17       46.38       43.88      3.21 o 
  -4   5  17      105.05      106.62      3.49 o 
  -3   5  17      338.69      362.99      6.18 o 
  -2   5  17      271.89      271.21      5.86 o 
  -1   5  17       55.49       55.11      5.98 o 
   0   5  17        1.30        1.50      3.54 o 
   1   5  17      128.89      119.40      5.76 o 
   2   5  17        0.30       -0.67      4.16 o 
   3   5  17        1.82        0.82      4.47 o 
   4   5  17       11.45       10.88      5.70 o 
   5   5  17        0.03       -2.14      7.11 o 
   6   5  17       22.41       26.11      7.30 o 
   7   5  17       34.87        8.72      8.27 o 
   8   5  17        9.67       13.00      9.42 o 
 -12   6  17       14.46        3.25      7.57 o 
 -11   6  17        2.76        0.62      6.95 o 
 -10   6  17       10.13        2.63      8.47 o 
  -9   6  17        3.75        0.79     10.23 o 
  -8   6  17        1.81        2.30     10.11 o 
  -7   6  17       15.78       14.71      4.56 o 
  -6   6  17       79.81       55.77     23.35 o 
  -5   6  17       15.71       12.70      2.12 o 
  -4   6  17       34.27       34.37      3.83 o 
  -3   6  17      220.45      220.54      6.67 o 
  -2   6  17       41.44       44.56      3.75 o 
  -1   6  17      749.66      788.77     13.10 o 
   0   6  17      140.67      159.04      5.80 o 
   1   6  17      103.23      104.36      5.87 o 
   2   6  17      186.64      218.48     10.25 o 
   3   6  17      105.31      103.31     17.92 o 
   4   6  17        7.53        3.89      6.45 o 
   5   6  17      114.68      126.68      9.85 o 
   6   6  17        6.77       20.57      8.90 o 
   7   6  17       16.12        7.78      8.28 o 
 -11   7  17       21.16       14.58     18.20 o 
 -10   7  17        4.57       -0.16      6.59 o 
  -9   7  17       47.61       55.48     14.79 o 
  -8   7  17        8.63        4.81      8.08 o 
  -7   7  17       33.45       41.18     11.15 o 
  -6   7  17       43.97       50.44      9.60 o 
  -5   7  17      223.65      232.14     11.65 o 
  -4   7  17      134.17      145.08     11.83 o 
  -3   7  17       92.89      102.92     13.57 o 
  -2   7  17      371.59      377.85     12.96 o 
  -1   7  17        4.60        7.45      3.49 o 
   0   7  17      129.44      130.83     14.11 o 
   1   7  17      310.84      317.35     11.10 o 
   2   7  17       17.13       10.98      6.56 o 
   3   7  17       23.48       26.39      7.22 o 
   4   7  17        3.27       -1.00      4.85 o 
   5   7  17       26.35       23.97      8.46 o 
   6   7  17        0.49       -3.62      7.46 o 
 -10   8  17       12.08        4.13      9.90 o 
  -9   8  17       33.82       46.80     10.51 o 
  -8   8  17        0.39       -4.92     10.00 o 
  -7   8  17       17.77       10.58      9.51 o 
  -6   8  17       20.49       19.37     13.67 o 
  -5   8  17      158.27      146.69     11.01 o 
  -4   8  17       36.37       48.31      9.96 o 
  -3   8  17       35.50       36.26     10.83 o 
  -2   8  17       15.00       12.84     10.19 o 
  -1   8  17      121.91      135.57     11.46 o 
   0   8  17       30.49       34.38     11.09 o 
   1   8  17        2.35        2.94      9.52 o 
   2   8  17       57.75       54.22     12.30 o 
   3   8  17        6.00        5.36      5.64 o 
   4   8  17       32.11       15.88      6.46 o 
   5   8  17       13.20       10.54      7.84 o 
  -8   9  17        8.68       14.34     11.87 o 
  -7   9  17        2.62       24.24     15.54 o 
  -6   9  17       11.92       10.51      9.55 o 
  -5   9  17       29.58       44.04     10.47 o 
  -4   9  17        3.60        5.51      5.19 o 
  -3   9  17        3.68        1.48      5.13 o 
  -2   9  17       57.06       55.90     13.76 o 
  -1   9  17       60.21       69.89     11.04 o 
   0   9  17       50.25       47.97     12.17 o 
   1   9  17       47.98       52.18     11.07 o 
   2   9  17       60.13       61.85     15.00 o 
   3   9  17       63.40       39.25     17.82 o 
  -5  10  17        7.82        7.37     28.07 o 
  -4  10  17       41.69       42.87     11.17 o 
  -3  10  17        9.79       18.62      7.86 o 
  -2  10  17        0.39        0.19      7.13 o 
  -1  10  17       12.47        8.23      7.03 o 
 -14   0  18       43.38       28.10     20.72 o 
 -12   0  18       13.27       14.44     10.45 o 
 -10   0  18       23.95       18.38      4.78 o 
  -8   0  18       24.93       19.95      5.15 o 
  -6   0  18      215.25      200.12      7.34 o 
  -4   0  18      588.75      551.35     15.64 o 
  -2   0  18      897.98      916.69     15.66 o 
   0   0  18      187.92      202.66     12.27 o 
   2   0  18      537.96      483.99     20.09 o 
   4   0  18       17.67       30.23      9.71 o 
   6   0  18       66.68       24.02     30.39 o 
   8   0  18       38.37       23.74     28.74 o 
 -14   1  18        3.17        3.92      9.53 o 
 -13   1  18       12.90       15.67      9.02 o 
 -12   1  18        2.58        2.86      6.31 o 
 -11   1  18       33.41       23.46      9.65 o 
 -10   1  18       24.09       17.37      3.79 o 
  -9   1  18       78.80       74.98      4.78 o 
  -8   1  18       63.96       54.69      4.40 o 
  -7   1  18      334.74      309.69      7.66 o 
  -6   1  18       44.73       49.90      4.17 o 
  -5   1  18       66.65       65.43      4.50 o 
  -4   1  18      263.72      262.20     10.35 o 
  -3   1  18      493.22      493.15      8.36 o 
  -2   1  18      300.68      286.08      8.61 o 
  -1   1  18      444.30      441.66      9.91 o 
   0   1  18       53.59       55.50      7.25 o 
   1   1  18      295.78      298.97      8.74 o 
   2   1  18      164.89      189.96      9.74 o 
   3   1  18        5.79        9.46      7.14 o 
   4   1  18       82.80       82.86      8.12 o 
   5   1  18       12.85       11.10      7.20 o 
   6   1  18        7.54        3.41      6.20 o 
   7   1  18       17.52        3.99      8.06 o 
   8   1  18        4.58        6.46      8.54 o 
   9   1  18       17.11        8.20      8.22 o 
 -14   2  18       14.89        8.42      7.62 o 
 -13   2  18       24.21       21.00     12.36 o 
 -12   2  18       34.65       19.48     11.14 o 
 -11   2  18       47.86       36.37     11.74 o 
 -10   2  18       25.97       16.04      2.94 o 
  -9   2  18      104.16      102.31      4.16 o 
  -8   2  18       16.14       15.55      3.30 o 
  -7   2  18       34.72       32.58      3.30 o 
  -6   2  18      166.07      161.76      4.31 o 
  -5   2  18       63.99       59.39      4.11 o 
  -4   2  18      164.18      165.44      6.00 o 
  -3   2  18       76.11       82.09      6.59 o 
  -2   2  18      325.11      331.94      9.33 o 
  -1   2  18      451.85      458.39      9.49 o 
   0   2  18      451.50      480.27     12.77 o 
   1   2  18       65.61       57.83      7.95 o 
   2   2  18       71.20       73.04      7.04 o 
   3   2  18        5.30        4.28      5.58 o 
   4   2  18       33.23       25.81      7.38 o 
   5   2  18       10.25       14.35      7.65 o 
   6   2  18        6.68        4.36      7.90 o 
   7   2  18       16.38       11.24      8.30 o 
   8   2  18        3.90        4.70      7.33 o 
 -14   3  18        6.55        8.93      7.65 o 
 -13   3  18       55.57       63.67     11.29 o 
 -12   3  18       20.47       20.04      7.69 o 
 -11   3  18        7.24        6.18      6.45 o 
 -10   3  18       20.41       12.58      4.89 o 
  -9   3  18      146.43      132.26     10.46 o 
  -8   3  18       10.80        9.84      3.26 o 
  -7   3  18       84.60       83.28      4.11 o 
  -6   3  18       39.87       42.60      4.63 o 
  -5   3  18      150.66      143.62      4.84 o 
  -4   3  18      127.41      141.82      4.88 o 
  -3   3  18      136.78      134.78      8.38 o 
  -2   3  18      184.17      171.03      5.60 o 
  -1   3  18      530.95      543.70      8.68 o 
   0   3  18      183.64      189.38      7.25 o 
   1   3  18      434.65      471.62     10.95 o 
   2   3  18       68.61       82.15      8.49 o 
   3   3  18      124.63      108.81      7.65 o 
   4   3  18       68.50       68.83      7.77 o 
   5   3  18       37.79       59.37      7.66 o 
   6   3  18        2.29        0.75      6.13 o 
   7   3  18        8.61        1.16      8.19 o 
   8   3  18        0.39        2.98      7.70 o 
 -13   4  18        2.90        1.53     10.27 o 
 -12   4  18        4.73        8.32      4.47 o 
 -11   4  18        5.51        5.86      6.34 o 
 -10   4  18        6.75        4.65      5.56 o 
  -9   4  18       30.08       29.52      6.82 o 
  -8   4  18       21.26       14.79      2.68 o 
  -7   4  18       66.47       68.17      3.80 o 
  -6   4  18      206.51      209.81      6.45 o 
  -5   4  18       48.87       38.32      5.08 o 
  -4   4  18      110.85      124.19      4.28 o 
  -3   4  18      138.45      145.88      5.92 o 
  -2   4  18      339.40      359.60      7.34 o 
  -1   4  18       57.92       57.40      6.64 o 
   0   4  18      134.72      147.34      6.64 o 
   1   4  18       60.78       56.16      6.65 o 
   2   4  18       38.63       33.57      8.91 o 
   3   4  18       93.09      101.63      7.03 o 
   4   4  18       58.01       49.99      7.01 o 
   5   4  18        4.05       -2.51      7.77 o 
   6   4  18       19.58        5.63      7.26 o 
   7   4  18       52.14       35.62     19.50 o 
   8   4  18       78.01       80.21     18.34 o 
 -13   5  18       15.32       10.00     11.83 o 
 -12   5  18        1.79        0.51     13.98 o 
 -11   5  18        2.77       -2.99      7.90 o 
 -10   5  18        9.04        7.13      7.33 o 
  -9   5  18       13.77       17.33      8.99 o 
  -8   5  18       20.01       16.95      5.12 o 
  -7   5  18       86.06       81.24      7.67 o 
  -6   5  18       41.59       34.16      4.38 o 
  -5   5  18      211.98      203.99      7.36 o 
  -4   5  18      204.15      210.21      4.57 o 
  -3   5  18      195.15      201.76      5.24 o 
  -2   5  18      104.73      113.41      5.05 o 
  -1   5  18      217.25      226.34      6.79 o 
   0   5  18        8.24       10.87      4.77 o 
   1   5  18       37.61       41.91      5.78 o 
   2   5  18       52.51       42.94      8.05 o 
   3   5  18        9.41        5.49      7.47 o 
   4   5  18       20.41       19.11      5.85 o 
   5   5  18        2.03       -2.56      7.19 o 
   6   5  18       30.22       11.74      7.78 o 
   7   5  18       11.48        7.37      9.07 o 
 -12   6  18       12.06        0.13     23.83 o 
 -11   6  18       68.58       55.18     22.74 o 
 -10   6  18        4.50        0.34      6.37 o 
  -9   6  18       17.85       10.44     11.12 o 
  -8   6  18        0.16       -0.10     10.11 o 
  -7   6  18       11.41        7.36      4.63 o 
  -6   6  18       10.85        6.97      8.67 o 
  -5   6  18        2.70        3.14      2.42 o 
  -4   6  18       24.93       23.77      2.36 o 
  -3   6  18        6.42        7.40      2.75 o 
  -2   6  18      165.42      169.54      6.19 o 
  -1   6  18      213.32      235.29      6.27 o 
   0   6  18       15.16        8.93      4.50 o 
   1   6  18       76.58       79.45     12.81 o 
   2   6  18        5.94        3.72      4.39 o 
   3   6  18       35.19       34.51      6.59 o 
   4   6  18       64.52       42.62     14.45 o 
   5   6  18      107.44      120.59      9.00 o 
   6   6  18        7.43        7.29      7.46 o 
 -11   7  18        4.06        1.61      7.93 o 
 -10   7  18       13.39       10.15     13.66 o 
  -9   7  18       40.19       -0.90      9.19 o 
  -8   7  18       87.22      124.68     16.96 o 
  -7   7  18       11.62        8.80      8.09 o 
  -6   7  18       10.90       11.36      8.88 o 
  -5   7  18       32.84       44.50      9.64 o 
  -4   7  18       16.65       18.74     10.11 o 
  -3   7  18       90.56      103.76     10.76 o 
  -2   7  18      232.49      256.92     13.60 o 
  -1   7  18      126.08      110.48     10.48 o 
   0   7  18       20.65       13.30      4.66 o 
   1   7  18      159.31      149.94     12.42 o 
   2   7  18       69.67       73.01     21.54 o 
   3   7  18       16.12       19.63      9.39 o 
   4   7  18        2.05        3.88      6.38 o 
   5   7  18        2.66       -1.15      6.24 o 
  -9   8  18        3.03       -8.49     10.24 o 
  -8   8  18       23.10       26.31     10.20 o 
  -7   8  18        7.55       14.12      9.49 o 
  -6   8  18        3.36        1.08      8.62 o 
  -5   8  18        0.78       -0.40      4.13 o 
  -4   8  18        8.64        4.81      8.62 o 
  -3   8  18       21.94       26.34      9.72 o 
  -2   8  18       39.98       42.48     13.71 o 
  -1   8  18       52.35       67.23     12.18 o 
   0   8  18       11.24       20.89     11.10 o 
   1   8  18       14.44        8.35     10.24 o 
   2   8  18       38.09       25.97     10.39 o 
   3   8  18        2.71       -2.31      7.95 o 
   4   8  18        1.04       -3.15      7.68 o 
  -7   9  18        0.98       -4.16     12.51 o 
  -6   9  18        5.59        8.41     10.98 o 
  -5   9  18        0.22        4.30      9.32 o 
  -4   9  18        6.59        5.73      7.61 o 
  -3   9  18        0.57        6.13      9.58 o 
  -2   9  18       38.82       59.15     11.27 o 
  -1   9  18      163.06      162.59     23.69 o 
   0   9  18       29.78       29.96     10.92 o 
   1   9  18       38.96       42.54     11.28 o 
 -13   0  19      244.46      317.86     26.73 o 
 -11   0  19       27.57       18.79      7.23 o 
  -9   0  19      219.64      194.45      7.17 o 
  -7   0  19        5.95        9.98      4.71 o 
  -5   0  19      327.55      305.27      8.90 o 
  -3   0  19      104.90       70.03     25.47 o 
  -1   0  19      141.71      158.45     11.34 o 
   1   0  19       43.64       46.44     10.68 o 
   3   0  19       14.65       24.95     11.61 o 
   5   0  19       27.21       15.86     19.45 o 
   7   0  19       30.68        7.60     13.38 o 
 -14   1  19       10.27        8.21      8.00 o 
 -13   1  19       12.36       11.47      8.01 o 
 -12   1  19        1.75        3.70      5.56 o 
 -11   1  19       10.32        7.39      2.83 o 
 -10   1  19        2.62        3.34      2.94 o 
  -9   1  19      127.87      127.25      4.29 o 
  -8   1  19       12.17        8.51      3.17 o 
  -7   1  19        2.98        7.27      4.15 o 
  -6   1  19      247.29      249.91      5.13 o 
  -5   1  19      120.36      114.52      5.00 o 
  -4   1  19      142.75      124.00      8.48 o 
  -3   1  19       23.68       22.82      5.70 o 
  -2   1  19      297.30      298.88      7.18 o 
  -1   1  19      110.56      105.17      6.40 o 
   0   1  19      276.57      287.87      7.97 o 
   1   1  19       36.81       38.36      6.94 o 
   2   1  19       42.83       50.38      8.28 o 
   3   1  19        2.81       -5.26      5.93 o 
   4   1  19       25.01       14.76      7.37 o 
   5   1  19        3.60        1.45      6.98 o 
   6   1  19       51.68       19.84     16.49 o 
   7   1  19       86.30       49.47     29.20 o 
   8   1  19       28.69       17.47     10.71 o 
 -14   2  19        1.85        2.42      9.55 o 
 -13   2  19        9.48       11.15      7.46 o 
 -12   2  19        8.81        5.30      6.07 o 
 -11   2  19       51.97       47.76      9.52 o 
 -10   2  19        1.68        3.50      3.08 o 
  -9   2  19      144.51      131.98      4.36 o 
  -8   2  19       46.41       49.95      4.25 o 
  -7   2  19      194.98      204.30      5.24 o 
  -6   2  19       71.84       74.38      4.38 o 
  -5   2  19      148.29      150.93      4.58 o 
  -4   2  19      484.76      480.88      7.32 o 
  -3   2  19       54.19       59.42      5.37 o 
  -2   2  19      302.00      299.92      7.08 o 
  -1   2  19       53.58       66.94      5.43 o 
   0   2  19      175.63      199.21      7.22 o 
   1   2  19       37.60       43.98      8.34 o 
   2   2  19      123.94      144.91      9.56 o 
   3   2  19       28.13       32.78      7.37 o 
   4   2  19       26.82       31.02      7.59 o 
   5   2  19        8.97        1.87      7.63 o 
   6   2  19       54.33       34.93     19.68 o 
   7   2  19       22.91        8.71      8.19 o 
   8   2  19       30.46       11.39      8.90 o 
 -13   3  19       12.07        6.97      5.98 o 
 -12   3  19        9.46       11.45     11.62 o 
 -11   3  19       30.57       29.10      5.07 o 
 -10   3  19       16.77       13.71      4.85 o 
  -9   3  19       11.34       10.35      2.61 o 
  -8   3  19       14.33        9.75      3.47 o 
  -7   3  19       35.30       42.84      3.36 o 
  -6   3  19       67.82       66.23      3.94 o 
  -5   3  19       71.49       78.07      5.78 o 
  -4   3  19      201.56      201.34      5.58 o 
  -3   3  19        0.59       -0.53      4.43 o 
  -2   3  19      701.84      708.75      9.28 o 
  -1   3  19       38.84       34.53      5.13 o 
   0   3  19      337.83      360.52      7.88 o 
   1   3  19       36.14       34.24      5.48 o 
   2   3  19      200.95      231.20     14.89 o 
   3   3  19       27.06       39.13      7.07 o 
   4   3  19       90.64       77.81      8.27 o 
   5   3  19       11.55       14.74      7.46 o 
   6   3  19       67.69       76.71     19.75 o 
   7   3  19        0.89       -5.31      9.23 o 
 -13   4  19       13.91        5.66     10.55 o 
 -11   4  19       24.97        7.31      6.68 o 
 -10   4  19       19.88       19.32      6.08 o 
  -9   4  19       14.24       16.42      5.53 o 
  -8   4  19       77.61       77.35      5.20 o 
  -7   4  19       33.29       37.91      6.01 o 
  -6   4  19       15.17       13.84      2.83 o 
  -5   4  19      172.15      148.38      6.81 o 
  -4   4  19       36.39       37.76      4.55 o 
  -3   4  19       70.32       65.39      6.02 o 
  -2   4  19       49.01       54.71      5.32 o 
  -1   4  19      116.25      113.81      6.26 o 
   0   4  19      219.59      240.97      7.25 o 
   1   4  19       44.49       48.45      9.78 o 
   2   4  19      152.06      173.15      7.92 o 
   3   4  19       24.09       17.69      6.00 o 
   4   4  19        6.51        0.99      5.79 o 
   5   4  19       31.31       22.38      8.15 o 
   6   4  19        7.94        4.96      7.02 o 
   7   4  19       47.31       22.97     13.97 o 
 -12   5  19        5.05       -0.65     14.53 o 
 -11   5  19       69.68       63.49     54.30 o 
 -10   5  19       15.50        3.25     11.00 o 
  -9   5  19        1.98        1.90      8.26 o 
  -8   5  19       13.75       15.53      8.06 o 
  -7   5  19       75.41       62.35      6.58 o 
  -6   5  19        6.03        4.35      2.78 o 
  -5   5  19        7.36        5.37      3.93 o 
  -4   5  19       40.50       47.34      5.15 o 
  -3   5  19       43.45       42.82      6.32 o 
  -2   5  19       83.19       95.83      4.47 o 
  -1   5  19      134.65      139.91     23.91 o 
   0   5  19       11.60       14.79      4.41 o 
   1   5  19       28.80       26.79      5.97 o 
   2   5  19       17.17       11.84      4.91 o 
   3   5  19       21.03       15.66      6.18 o 
   4   5  19       32.73       18.96      6.15 o 
   5   5  19        0.79        0.64      6.61 o 
   6   5  19        2.91        1.94      6.99 o 
 -11   6  19       15.72       -0.46      8.30 o 
 -10   6  19        2.61        3.66      7.83 o 
  -9   6  19       19.43       10.65     11.96 o 
  -8   6  19       13.84        7.80      8.52 o 
  -7   6  19       35.49       29.75     14.61 o 
  -6   6  19       14.30       18.41     11.41 o 
  -5   6  19       20.10       16.95      8.65 o 
  -4   6  19       46.11       46.60     10.54 o 
  -3   6  19        0.46        2.34      2.24 o 
  -2   6  19       13.52        4.46      4.42 o 
  -1   6  19       48.74       37.48      6.87 o 
   0   6  19       11.06        6.85      3.95 o 
   1   6  19       74.44       63.47     12.86 o 
   2   6  19       14.60       17.50      5.77 o 
   3   6  19        7.76       11.14      5.48 o 
   4   6  19      148.10      169.61      9.23 o 
   5   6  19       29.57       24.55      8.55 o 
 -10   7  19        5.44        3.69      8.59 o 
  -9   7  19       45.59       34.89     30.93 o 
  -8   7  19        0.06       -5.58      9.91 o 
  -7   7  19       34.13       27.56     13.47 o 
  -6   7  19        1.36       -2.48      8.98 o 
  -5   7  19      116.94      133.74     33.41 o 
  -4   7  19       16.25       29.46     12.52 o 
  -3   7  19        9.69        2.97      8.34 o 
  -2   7  19       36.08       41.06     10.16 o 
  -1   7  19       12.15       11.82      9.25 o 
   0   7  19        3.14        1.96      6.34 o 
   1   7  19        6.91       -1.38      5.69 o 
   2   7  19       11.56        6.02      5.75 o 
   3   7  19       38.55       33.81      7.27 o 
   4   7  19       22.55       10.48      7.45 o 
  -8   8  19        1.85       -5.13     10.81 o 
  -7   8  19       22.48       26.11     11.98 o 
  -6   8  19        8.52       14.77      9.70 o 
  -5   8  19        5.71       -2.73     10.55 o 
  -4   8  19      114.33      130.16     15.46 o 
  -3   8  19       45.11       42.87     10.65 o 
  -2   8  19       21.35       32.55     13.89 o 
  -1   8  19       33.00       31.07     10.56 o 
   0   8  19        6.26        1.82     10.71 o 
   1   8  19       13.91        9.03     10.84 o 
   2   8  19        0.36        2.91      9.47 o 
  -4   9  19        7.28       12.11     10.16 o 
  -3   9  19       12.23       11.34     13.63 o 
  -2   9  19        8.17       -3.01      9.90 o 
  -1   9  19       71.40       93.53     21.48 o 
 -12   0  20       41.86       11.61     18.64 o 
 -10   0  20        7.41        2.75      6.35 o 
  -8   0  20       28.97       26.75      5.21 o 
  -6   0  20      112.90      112.21      7.91 o 
  -4   0  20       51.48       44.88     10.06 o 
  -2   0  20       17.82       15.86     12.43 o 
   0   0  20      106.14      129.71     10.19 o 
   2   0  20       93.35      114.09     12.22 o 
   4   0  20        9.15        3.81      8.75 o 
   6   0  20      186.79      220.03     15.06 o 
 -13   1  20       31.05       36.88     11.05 o 
 -12   1  20        1.27        0.82      5.55 o 
 -11   1  20       12.04        5.87      4.18 o 
 -10   1  20       13.77        9.98      4.07 o 
  -9   1  20       24.75       26.66      3.95 o 
  -8   1  20       35.85       29.94      4.11 o 
  -7   1  20       14.63       13.88      4.52 o 
  -6   1  20       98.12       92.90      5.86 o 
  -5   1  20       17.37       19.14      4.11 o 
  -4   1  20       61.88       75.34      4.58 o 
  -3   1  20       67.29       69.72      6.04 o 
  -2   1  20      240.26      252.47      7.26 o 
  -1   1  20       63.15       65.17      7.51 o 
   0   1  20        9.56       17.17      7.07 o 
   1   1  20       50.69       54.90      7.33 o 
   2   1  20        0.18        1.22      6.84 o 
   3   1  20        5.16        1.49      6.26 o 
   4   1  20       16.75        4.05      6.37 o 
   5   1  20       26.40       16.25     10.20 o 
   6   1  20       18.68        6.91      7.13 o 
   7   1  20       16.14        7.50      7.07 o 
 -13   2  20        0.75        3.08      5.95 o 
 -12   2  20       22.88       29.72      6.48 o 
 -11   2  20       30.84       37.36      9.40 o 
 -10   2  20        8.80        7.54      4.74 o 
  -9   2  20       78.84       85.93      4.95 o 
  -8   2  20        1.29       -1.22      3.43 o 
  -7   2  20        4.32        5.42      3.78 o 
  -6   2  20      292.69      293.58      6.18 o 
  -5   2  20       91.24       88.80      4.77 o 
  -4   2  20      225.98      245.55      7.13 o 
  -3   2  20       41.13       37.31      5.29 o 
  -2   2  20       19.74       22.91      5.60 o 
  -1   2  20       10.60        7.17      4.67 o 
   0   2  20       36.64       47.49      6.13 o 
   1   2  20        6.33        4.65      6.12 o 
   2   2  20       18.81       26.34      9.42 o 
   3   2  20      117.30      130.67      9.30 o 
   4   2  20       87.05       97.76      9.12 o 
   5   2  20       22.24        9.00      7.97 o 
   6   2  20        3.88        4.43      8.14 o 
   7   2  20       26.38       15.82     11.36 o 
 -13   3  20      161.92      191.61     10.97 o 
 -12   3  20        0.20       -1.15      4.36 o 
 -11   3  20       10.92       14.39      5.80 o 
 -10   3  20        9.12       12.56      4.08 o 
  -9   3  20       59.28       60.62      8.59 o 
  -8   3  20       20.78       14.16      3.32 o 
  -7   3  20       21.17       21.57      4.01 o 
  -6   3  20       19.46       17.10      4.20 o 
  -5   3  20       73.53       77.09      6.28 o 
  -4   3  20        5.06        6.52      4.33 o 
  -3   3  20       15.06       10.74      4.64 o 
  -2   3  20       14.40       17.76      6.28 o 
  -1   3  20        8.80        8.29      4.55 o 
   0   3  20        1.12        2.76      4.58 o 
   1   3  20       33.77       30.25      6.11 o 
   2   3  20        7.58       18.77      8.84 o 
   3   3  20       60.32       70.51      7.38 o 
   4   3  20       52.91       76.07      7.98 o 
   5   3  20       37.11       21.68     11.17 o 
   6   3  20       17.04       14.75     10.95 o 
 -12   4  20       12.81       14.28      7.12 o 
 -11   4  20        8.17       10.46      9.88 o 
 -10   4  20        1.03       -0.64      7.13 o 
  -9   4  20       62.35       68.08      5.38 o 
  -8   4  20        8.05        2.87      2.52 o 
  -7   4  20       36.77       43.73      4.45 o 
  -6   4  20        0.26        2.34      2.93 o 
  -5   4  20       90.69      107.01      6.26 o 
  -4   4  20       63.73       72.13      6.29 o 
  -3   4  20       96.39      108.72      7.56 o 
  -2   4  20       76.56       86.55      5.88 o 
  -1   4  20       10.58       11.91      4.56 o 
   0   4  20       30.40       19.35      5.48 o 
   1   4  20       10.67        8.26      5.02 o 
   2   4  20       36.78       28.12      6.00 o 
   3   4  20       11.49       13.33      7.22 o 
   4   4  20       34.65       31.93      8.09 o 
   5   4  20        2.89        4.82      9.82 o 
   6   4  20       46.70       15.92     11.45 o 
 -11   5  20        4.55        0.28      7.55 o 
 -10   5  20        3.82        0.33     10.17 o 
  -9   5  20        8.10        2.19      8.62 o 
  -8   5  20       25.14        7.83      8.82 o 
  -7   5  20       75.05       74.44     17.57 o 
  -6   5  20       22.66       18.18      5.73 o 
  -5   5  20       87.54       91.59      6.88 o 
  -4   5  20      276.25      278.13      6.92 o 
  -3   5  20        3.93        5.05      3.87 o 
  -2   5  20       60.88       59.27      7.55 o 
  -1   5  20       28.65       27.33      6.35 o 
   0   5  20       17.67       17.82      4.98 o 
   1   5  20       16.14       16.33      5.80 o 
   2   5  20       69.96       80.52     12.35 o 
   3   5  20       16.60       13.09      7.46 o 
   4   5  20        3.27        1.56      5.44 o 
   5   5  20       23.85       14.91      7.53 o 
 -10   6  20        5.58        6.28      8.12 o 
  -9   6  20       55.87       88.78     14.92 o 
  -8   6  20        2.26        1.72      7.86 o 
  -7   6  20       52.11       56.91      9.91 o 
  -6   6  20        3.83        7.42     13.98 o 
  -5   6  20        2.49       -3.45      8.40 o 
  -4   6  20       23.57       34.22      9.40 o 
  -3   6  20        1.03       -2.60     11.01 o 
  -2   6  20       11.24        7.67      3.79 o 
  -1   6  20        5.55        2.78      4.04 o 
   0   6  20       42.57       42.66      8.30 o 
   1   6  20        9.19        8.69      5.49 o 
   2   6  20       29.31       31.69      8.23 o 
   3   6  20        2.39        0.67      5.70 o 
   4   6  20       19.14       21.00      7.45 o 
  -9   7  20       40.05       15.61     16.40 o 
  -8   7  20       10.38        3.59     13.05 o 
  -7   7  20       21.30       24.21     11.76 o 
  -6   7  20        7.76        3.37      9.75 o 
  -5   7  20        4.41        4.44     10.13 o 
  -4   7  20       34.23       39.05     10.33 o 
  -3   7  20        4.39        3.96      9.99 o 
  -2   7  20       80.08       86.50     12.85 o 
  -1   7  20        5.62        7.28      9.21 o 
   0   7  20       27.47       25.06     11.85 o 
   1   7  20        6.01       13.87     11.42 o 
   2   7  20        2.23        1.56      7.68 o 
  -6   8  20        7.59        5.41      9.86 o 
  -5   8  20        4.03       11.06     10.85 o 
  -4   8  20       10.36       18.49     11.59 o 
  -3   8  20       11.79       17.81     11.65 o 
  -2   8  20       29.66       28.89     12.17 o 
  -1   8  20       18.58       20.68     10.65 o 
   0   8  20       54.95       36.96     16.47 o 
 -13   0  21       88.28      108.02     14.70 o 
 -11   0  21       30.29       14.53      6.68 o 
  -9   0  21       55.95       74.75     11.39 o 
  -7   0  21       65.76       69.97      7.23 o 
  -5   0  21       30.26       16.85      6.63 o 
  -3   0  21       63.51       65.79      7.03 o 
  -1   0  21       33.73       24.05     10.61 o 
   1   0  21        4.32        3.22      8.00 o 
   3   0  21        2.16        4.81      8.12 o 
   5   0  21       17.28        7.32      9.66 o 
 -12   1  21        0.46        5.13      4.85 o 
 -11   1  21        4.67        5.47      4.79 o 
 -10   1  21        0.12        1.48      2.83 o 
  -9   1  21       48.24       55.47      8.64 o 
  -8   1  21        0.13        2.12      4.33 o 
  -7   1  21        8.78        7.94      3.51 o 
  -6   1  21       28.20       23.29      3.94 o 
  -5   1  21       47.47       46.72      4.54 o 
  -4   1  21       10.26       11.19      4.22 o 
  -3   1  21       57.49       72.57      6.26 o 
  -2   1  21       37.10       30.37      6.89 o 
  -1   1  21       42.50       47.02      7.91 o 
   0   1  21        4.13        2.04      5.44 o 
   1   1  21       12.79        9.01      6.97 o 
   2   1  21       24.26       22.62      6.86 o 
   3   1  21        4.86        8.55      8.44 o 
   4   1  21       90.35      112.07      8.88 o 
   5   1  21        5.42        3.56      8.61 o 
   6   1  21        2.70       -2.03      8.05 o 
 -12   2  21        7.39        6.71      5.18 o 
 -11   2  21       34.88       26.89      7.64 o 
 -10   2  21        1.97        2.28      5.01 o 
  -9   2  21       59.29       62.40     10.37 o 
  -8   2  21        5.42        2.11      3.00 o 
  -7   2  21       29.73       28.73      4.08 o 
  -6   2  21       14.27        7.82      3.92 o 
  -5   2  21       40.19       40.36      4.25 o 
  -4   2  21        2.99        4.93      4.18 o 
  -3   2  21      233.80      258.46      7.17 o 
  -2   2  21       38.81       37.63      6.97 o 
  -1   2  21        8.57        6.50      5.59 o 
   0   2  21      146.74      142.77      9.23 o 
   1   2  21       17.90       28.40      6.51 o 
   2   2  21      202.93      256.34     11.58 o 
   3   2  21      102.48      142.83     10.36 o 
   4   2  21       11.07       12.64      7.28 o 
   5   2  21       24.94        7.11      7.86 o 
   6   2  21       12.43        4.48      7.77 o 
 -12   3  21       14.17       14.60      9.05 o 
 -11   3  21        9.00        9.13      6.52 o 
 -10   3  21        6.07        2.21      4.41 o 
  -9   3  21        3.75        4.65      4.49 o 
  -8   3  21        2.43        1.29      2.84 o 
  -7   3  21        6.01        8.52      3.69 o 
  -6   3  21       47.78       51.95      6.68 o 
  -5   3  21       15.43       12.09      4.07 o 
  -4   3  21       44.66       55.79      6.18 o 
  -3   3  21        3.57        1.32      3.85 o 
  -2   3  21       67.18       63.29     10.00 o 
  -1   3  21        1.53        1.24      5.55 o 
   0   3  21       89.33       86.68     13.49 o 
   1   3  21        0.97        1.92      5.76 o 
   2   3  21      183.63      203.24     17.69 o 
   3   3  21        3.75        7.72      6.55 o 
   4   3  21       96.04      116.41      9.87 o 
   5   3  21       10.40        6.62      8.74 o 
 -11   4  21       17.16        3.56      6.82 o 
 -10   4  21        5.44       -0.90      8.99 o 
  -9   4  21        1.18       -0.06      3.37 o 
  -8   4  21        4.45        2.58      3.04 o 
  -7   4  21        1.14        3.51      3.41 o 
  -6   4  21       34.87       30.29      4.16 o 
  -5   4  21       77.25       88.36      5.13 o 
  -4   4  21       10.28       11.45      5.96 o 
  -3   4  21        6.93        2.87      4.46 o 
  -2   4  21       36.75       40.90      7.47 o 
  -1   4  21       11.64        9.91      5.09 o 
   0   4  21        3.44        2.98      6.22 o 
   1   4  21       11.50        8.36      5.78 o 
   2   4  21       16.20       18.59      5.79 o 
   3   4  21       46.73       46.62      9.84 o 
   4   4  21        3.48        5.54      7.10 o 
   5   4  21        0.61        5.17      7.27 o 
 -10   5  21        5.71       -0.56      8.12 o 
  -9   5  21       37.38       -0.11      8.27 o 
  -8   5  21        3.20       -1.94      8.69 o 
  -7   5  21        4.06        2.35      8.73 o 
  -6   5  21       20.18        3.47      5.99 o 
  -5   5  21       26.80       31.92      6.51 o 
  -4   5  21       40.54       27.48      5.14 o 
  -3   5  21        9.41       10.81      4.15 o 
  -2   5  21       47.93       51.97      6.57 o 
  -1   5  21       58.92       73.13     13.35 o 
   0   5  21        0.92        0.22      4.53 o 
   1   5  21       20.49       17.41      7.44 o 
   2   5  21       34.64       35.32      6.52 o 
   3   5  21        5.74       11.88      6.96 o 
   4   5  21       12.42       14.20      7.67 o 
  -9   6  21       32.37        7.40      8.84 o 
  -8   6  21        4.57        0.63      8.43 o 
  -7   6  21        8.13        6.77      8.69 o 
  -6   6  21       35.29       34.20     10.66 o 
  -5   6  21        4.98        2.95      9.36 o 
  -4   6  21       43.53       59.50     10.20 o 
  -3   6  21        0.92        1.78      9.36 o 
  -2   6  21       22.78       14.18     10.44 o 
  -1   6  21        9.62       11.17      5.58 o 
   0   6  21       18.12       15.75      4.45 o 
   1   6  21        7.61        7.25      4.72 o 
   2   6  21        1.28        4.43      5.53 o 
   3   6  21        7.37        7.67      5.90 o 
  -7   7  21       32.59       27.89     13.06 o 
  -6   7  21       20.36       19.27     10.01 o 
  -5   7  21       34.53       29.21     11.59 o 
  -4   7  21       26.65       30.75     10.51 o 
  -3   7  21       11.91       14.30      9.99 o 
  -2   7  21       15.21       16.14     13.50 o 
  -1   7  21        5.72       -1.78     10.47 o 
   0   7  21        8.66        4.83     11.17 o 
   1   7  21        1.53        0.61      9.85 o 
 -12   0  22        8.34       -2.36      6.77 o 
 -10   0  22       42.03       27.77      9.76 o 
  -8   0  22       12.82       19.00      7.56 o 
  -6   0  22       18.18        8.10      6.38 o 
  -4   0  22       23.42       30.69      7.39 o 
  -2   0  22       15.68       11.38     12.81 o 
   0   0  22       11.77        0.05      6.72 o 
   2   0  22       81.96      109.78     11.82 o 
   4   0  22       46.81       69.78     52.62 o 
 -12   1  22       12.31        3.36     12.90 o 
 -11   1  22        4.90        3.21      5.20 o 
 -10   1  22        0.51       -2.17      3.63 o 
  -9   1  22       21.08       18.57      5.40 o 
  -8   1  22        0.36        2.18      4.26 o 
  -7   1  22        7.88        9.90      3.95 o 
  -6   1  22       21.28       12.59      4.25 o 
  -5   1  22        6.31        5.49      4.21 o 
  -4   1  22       52.32       59.40      7.95 o 
  -3   1  22       17.29       16.77      5.09 o 
  -2   1  22       35.07       29.12      5.96 o 
  -1   1  22       31.84        7.38      5.85 o 
   0   1  22       43.30       14.30     10.53 o 
   1   1  22       78.30      112.51      7.99 o 
   2   1  22       34.56       25.09     13.80 o 
   3   1  22       17.60        8.40      8.42 o 
   4   1  22        6.19        4.28      7.18 o 
   5   1  22        2.35        2.02      6.93 o 
 -11   2  22        2.47        5.75      5.52 o 
 -10   2  22        0.95        0.58      4.06 o 
  -9   2  22       26.81       30.49      6.24 o 
  -8   2  22        4.61        3.21      3.41 o 
  -7   2  22       11.60        2.91      4.43 o 
  -6   2  22       18.44       15.83      5.09 o 
  -5   2  22       38.60       25.47      5.71 o 
  -4   2  22       27.01       22.66      5.52 o 
  -3   2  22       46.83       39.19      5.85 o 
  -2   2  22       13.17       12.59      5.03 o 
  -1   2  22       31.84       28.94      6.70 o 
   0   2  22       83.50       98.02     12.27 o 
   1   2  22        2.73        9.42      6.26 o 
   2   2  22       70.97       69.56     29.77 o 
   3   2  22       68.96       61.32     27.11 o 
   4   2  22       14.60       12.13      8.32 o 
 -11   3  22       63.77       59.09     15.58 o 
 -10   3  22       25.27       23.49      4.79 o 
  -9   3  22       31.59       24.18      5.60 o 
  -8   3  22       11.33        9.98      3.63 o 
  -7   3  22       13.90       10.83      3.51 o 
  -6   3  22        5.68        2.60      3.75 o 
  -5   3  22       19.26       21.31      5.29 o 
  -4   3  22        4.94        5.13      4.67 o 
  -3   3  22       19.17       15.79      5.25 o 
  -2   3  22        0.66        0.64      5.01 o 
  -1   3  22       37.77       35.63      9.66 o 
   0   3  22        3.96        6.01      6.13 o 
   1   3  22        4.75        4.97      5.38 o 
   2   3  22        4.78        0.35      5.53 o 
   3   3  22       41.89       35.81     20.92 o 
   4   3  22        1.73        3.26      6.96 o 
 -10   4  22        1.04        0.62      7.62 o 
  -9   4  22        3.15       -0.58      7.96 o 
  -8   4  22       11.93       13.09      6.72 o 
  -7   4  22       21.78       24.71      4.12 o 
  -6   4  22       15.07        8.70      3.30 o 
  -5   4  22        8.52        2.61      3.59 o 
  -4   4  22       39.82       43.46      5.90 o 
  -3   4  22       39.47       35.31      7.04 o 
  -2   4  22       21.80       17.14      5.34 o 
  -1   4  22        6.22        1.18      4.56 o 
   0   4  22        3.76        6.26      5.69 o 
   1   4  22       30.07       34.86      6.57 o 
   2   4  22       16.86        7.99      6.00 o 
   3   4  22       19.88       18.48      8.45 o 
  -9   5  22        4.13       -0.37      9.72 o 
  -8   5  22        2.64        4.18      8.01 o 
  -7   5  22        0.41        2.72      9.21 o 
  -6   5  22       11.49       10.49      5.25 o 
  -5   5  22       23.71       37.62     10.51 o 
  -4   5  22        5.56        2.61      5.96 o 
  -3   5  22       27.93       16.95      4.66 o 
  -2   5  22        1.70       -2.71      4.29 o 
  -1   5  22       31.64       46.72      8.69 o 
   0   5  22       10.65       11.85      5.03 o 
   1   5  22        4.70       10.31      6.06 o 
   2   5  22       12.40       16.94      5.83 o 
  -8   6  22       24.17       36.90     13.53 o 
  -7   6  22       85.80      116.69     11.50 o 
  -6   6  22       12.39       20.96     10.69 o 
  -5   6  22       43.69       51.49     12.12 o 
  -4   6  22       14.40       22.77     10.99 o 
  -3   6  22       10.17       16.08      9.81 o 
  -2   6  22        0.86        6.65      9.26 o 
  -1   6  22        0.12        5.08      9.61 o 
   0   6  22        0.24       -1.78      7.82 o 
   1   6  22        2.33        5.16      4.85 o 
  -4   7  22       15.94       18.19     13.46 o 
  -3   7  22       26.55       27.95     10.99 o 
 -11   0  23       36.81       -0.47      6.84 o 
  -9   0  23       25.15       20.06     14.49 o 
  -7   0  23      111.90      135.71      8.33 o 
  -5   0  23      245.23      275.95     13.44 o 
  -3   0  23       57.06       69.81     23.69 o 
  -1   0  23       78.52      109.59     10.59 o 
   1   0  23        0.36       -0.01      7.60 o 
   3   0  23        1.48        0.05     10.39 o 
 -11   1  23        8.96       -0.46      5.83 o 
 -10   1  23        7.57       11.31      5.12 o 
  -9   1  23        4.43        1.53      4.03 o 
  -8   1  23       10.18        3.82      4.56 o 
  -7   1  23       53.67       49.07     10.39 o 
  -6   1  23       45.55       36.98      8.33 o 
  -5   1  23        2.84        1.43      4.04 o 
  -4   1  23       21.56       17.62      6.80 o 
  -3   1  23       16.44        3.65      4.63 o 
  -2   1  23       52.43       39.71     18.35 o 
  -1   1  23        1.91        2.40      5.79 o 
   0   1  23       25.35       -0.53      5.37 o 
   1   1  23       31.95       15.63     12.74 o 
   2   1  23        2.28        6.92      7.31 o 
   3   1  23       14.23       11.12      8.88 o 
 -10   2  23       16.01       15.30      4.87 o 
  -9   2  23       63.46       55.51     13.74 o 
  -8   2  23       10.24        6.27      4.06 o 
  -7   2  23       49.00       46.35     10.47 o 
  -6   2  23       13.49        9.16      4.90 o 
  -5   2  23       22.22       11.40      4.63 o 
  -4   2  23       19.57        7.44      4.93 o 
  -3   2  23       73.51       90.26     26.22 o 
  -2   2  23       27.38       22.51      5.88 o 
  -1   2  23       87.78      117.78      6.91 o 
   0   2  23        5.26        3.47      5.94 o 
   1   2  23       62.72       66.07     21.76 o 
   2   2  23       13.57        7.43      6.81 o 
   3   2  23       23.66       15.69      8.88 o 
 -10   3  23       24.00       15.93      6.80 o 
  -9   3  23       59.29       33.92     12.91 o 
  -8   3  23       66.97       43.27     19.12 o 
  -7   3  23       36.21       34.62      6.55 o 
  -6   3  23        8.65        7.92      3.93 o 
  -5   3  23        1.01        2.28      4.03 o 
  -4   3  23        2.49        1.76      4.87 o 
  -3   3  23       25.65       23.83      5.96 o 
  -2   3  23       53.72       54.74      9.78 o 
  -1   3  23        8.37       11.26      5.45 o 
   0   3  23       39.51       19.66      9.55 o 
   1   3  23        1.10        3.01      6.05 o 
   2   3  23       57.25       58.90     16.96 o 
   3   3  23        4.70        1.81      7.46 o 
  -9   4  23        4.32        7.72     11.04 o 
  -8   4  23        0.59        0.73      6.22 o 
  -7   4  23        2.79        4.08      4.80 o 
  -6   4  23        2.77        0.51      4.45 o 
  -5   4  23       49.86       64.48      8.49 o 
  -4   4  23       52.49       61.18      7.37 o 
  -3   4  23       21.78       20.18      5.43 o 
  -2   4  23       48.03       49.13     10.16 o 
  -1   4  23       24.19       22.10      6.23 o 
   0   4  23       71.14       92.84     20.00 o 
   1   4  23        3.49        3.39      6.98 o 
   2   4  23        8.11        7.01      7.41 o 
  -7   5  23        7.27       10.46     10.36 o 
  -6   5  23       40.20       48.92     11.58 o 
  -5   5  23       23.56       20.55     12.15 o 
  -4   5  23        5.78        1.32      9.20 o 
  -3   5  23       14.75       14.27      7.64 o 
  -2   5  23        7.23        2.21      4.09 o 
  -1   5  23       16.30       15.01      7.04 o 
   0   5  23       35.17       28.27      6.34 o 
  -4   6  23       65.65       97.72     11.82 o 
  -3   6  23        0.34        2.61     10.01 o 
  -8   0  24      145.91      189.48     15.37 o 
  -6   0  24       25.90        9.89      8.80 o 
  -4   0  24      120.01      136.11      8.68 o 
  -2   0  24       22.25       -0.90      6.08 o 
   0   0  24       66.72       60.88     52.24 o 
   2   0  24       93.20       -1.14     14.96 o 
  -9   1  24        6.39        4.71      4.46 o 
  -8   1  24        5.24        3.89      4.22 o 
  -7   1  24       11.03        5.83      4.34 o 
  -6   1  24        1.20        1.94      4.35 o 
  -5   1  24       88.05      105.78     13.78 o 
  -4   1  24       15.99        9.09      5.08 o 
  -3   1  24        9.63        2.64      4.70 o 
  -2   1  24       29.29        1.21      5.79 o 
  -1   1  24       77.71       89.34     12.48 o 
   0   1  24       49.29       39.07     23.66 o 
   1   1  24        3.99        0.64      6.53 o 
   2   1  24       28.01        7.12      7.27 o 
  -9   2  24        3.25        2.89      4.38 o 
  -8   2  24       14.95       11.02      4.22 o 
  -7   2  24       20.15       10.39      5.62 o 
  -6   2  24       52.00       57.76      9.88 o 
  -5   2  24       25.66       16.72      6.76 o 
  -4   2  24        0.53        2.49      4.22 o 
  -3   2  24       18.18        4.09      4.87 o 
  -2   2  24      102.25      125.67      8.03 o 
  -1   2  24       13.62        1.86      5.25 o 
   0   2  24       37.29       21.60     12.15 o 
   1   2  24        0.91        0.05      6.14 o 
  -8   3  24       14.76        7.33      5.01 o 
  -7   3  24       70.12       76.90     12.53 o 
  -6   3  24       81.77       50.06     29.59 o 
  -5   3  24      194.36      229.14      7.56 o 
  -4   3  24       23.36       20.33      5.80 o 
  -3   3  24       77.84       95.75      7.62 o 
  -2   3  24        3.10        4.37      6.56 o 
  -1   3  24        3.79       -1.88      5.58 o 
   0   3  24        2.59        3.67      6.48 o 
   1   3  24       13.26       14.47      7.59 o 
  -7   4  24       21.08       20.19     11.80 o 
  -6   4  24       17.26        8.07      7.08 o 
  -5   4  24       10.62        5.96      4.11 o 
  -4   4  24       56.12       67.14     12.15 o 
  -3   4  24        1.31        1.88      4.46 o 
  -2   4  24       78.65      100.11     15.31 o 
  -1   4  24       43.46       44.42     11.35 o 
  -7   0  25      147.17      183.45     15.65 o 
  -5   0  25      215.76      265.47     10.20 o 
  -3   0  25      183.52      187.95     12.56 o 
  -1   0  25       14.48       -0.73      7.19 o 
  -7   1  25       12.96       12.65      5.99 o 
  -6   1  25       13.20        5.83      4.47 o 
  -5   1  25        6.19       -0.79      5.01 o 
  -4   1  25       10.91        0.95      4.84 o 
  -3   1  25       12.77        1.22      4.50 o 
  -2   1  25       31.17        0.86      6.87 o 
  -1   1  25       17.80        0.06      5.78 o 
  -7   2  25        5.75        5.16      4.26 o 
  -6   2  25        4.11        3.63      4.36 o 
  -5   2  25       40.49       21.14      9.61 o 
  -4   2  25       15.86        6.58      5.34 o 
  -3   2  25        9.89       -0.30      5.86 o 
  -2   2  25       14.15        4.36      5.89 o 
  -1   2  25        4.25       -0.19      5.96 o 
  -5   3  25       38.95       29.59      9.25 o 
  -4   3  25       27.55       12.22      7.16 o 
  -3   3  25       49.70       45.08      7.71 o 
                                                 
